# Supplementary material for: Bis(2,2′-bipyrid­yl)(dichloro­acetato)copper(II) dichloro­acetate dihydrate
Source: Acta Crystallogr Sect E Struct Rep Online. 2010 Jan 13;66(Pt 2):m141. doi: 10.1107/S1600536809055640 (PMC2979737; doi:10.1107/S1600536809055640)
Supplement: Supplementary file 1 [file e-66-0m141-sup1.cif]

##############################################################################
###                                                                        ###
###        Electronic paper (Acta Crystallographica Section E)             ###
###                                                                        ###
##############################################################################
#                                                                            #
# This CIF contains the data in a paper accepted for publication in Acta     #
# Crystallographica Section E. It conforms to the requirements of Notes      #
# for Authors for Section E, and has been peer reviewed under the auspices   #
# of the IUCr Commission on Journals.                                        #
#                                                                            #
# Full details of the Crystallographic Information File format               #
# are given in the paper "The Crystallographic Information File (CIF):       #
# a New Standard Archive File for Crystallography" by S. R. Hall, F. H.      #
# Allen and I. D. Brown [Acta Cryst. (1991), A47, 655-685].                  #
#                                                                            #
# The current version of the core CIF dictionary is obtainable from          #
# ftp://ftp.iucr.org/pub/cif_core.dic. The current version number is 2.4.    #
#                                                                            #
# Software is freely available for graphical display of the structure(s) in  #
# this CIF.  For information consult the CIF home page http://www.iucr.org/  #
# cif/home.html                                                              #
#                                                                            #
# This file may be used for bona fide research purposes within the           #
# scientific community so long as proper attribution is given to the journal # 
# article from which it was obtained.                                        #
#                                                                            #
##############################################################################
                                             
data_global
_audit_creation_method     SHELXL-97
_journal_date_recd_electronic     2009-12-25
_journal_date_accepted     2009-12-29
_journal_name_full     'Acta Crystallographica, Section E'
_journal_year     2010
_journal_volume     66
_journal_issue      2
_journal_page_first     m141
_journal_page_last     m141
_journal_paper_category     QM
_journal_coeditor_code     HB5295
_publ_contact_author_name     'Fang-Fang Jian'
_publ_contact_author_address
;
Microscale Science Institute
Weifang University
Weifang 261061
People's Republic of China
;
_publ_contact_author_email     ffjian2008@163.com
_publ_contact_author_fax     '0536-8785802'
_publ_contact_author_phone     '0536-8785802'
_publ_section_title
;
Bis(2,2'-bipyridyl)(dichloroacetato)copper(II) dichloroacetate dihydrate
;
loop_
    _publ_author_name
    _publ_author_footnote
    _publ_author_address
    'Yu-Feng Li' ?
;
Microscale Science Institute,
Department of Chemistry and Chemical Engineering,
Weifang University,
Weifang 261061,
People's Republic of China
;
    'Lin-Tong Wang' ?
;
Department of Chemistry and Chemical Engineering,
Weifang University,
Weifang 261061,
People's Republic of China
;
    'Fang-Fang Jian' ?
;
Microscale Science Institute,
Weifang University,
Weifang 261061,
People's Republic of China
;
data_I
_audit_creation_method     SHELXL-97
_chemical_name_systematic
;
Bis(2,2'-bipyridyl)(dichloroacetato)copper(II) dichloroacetate dihydrate
;
_chemical_name_common     ?
_chemical_formula_moiety     'C22 H17 Cl2 Cu N4 O2 +, C2 H Cl2 O2 -, 2(H2 O)'
_chemical_formula_sum     'C24 H22 Cl4 Cu N4 O6'
_chemical_formula_iupac
                          '[Cu (C2 H Cl2 O2) (C10 H8 N2)2] (C2 H Cl2 O2), 2H2 O'
_chemical_formula_weight     667.80
_chemical_melting_point     ?
_symmetry_cell_setting     Triclinic
_symmetry_space_group_name_H-M     'P -1'
_symmetry_space_group_name_Hall     '-P 1'
loop_
    _symmetry_equiv_pos_as_xyz
    'x, y, z'
    '-x, -y, -z'
_cell_length_a     9.9710(7)
_cell_length_b     11.7307(9)
_cell_length_c     12.4736(9)
_cell_angle_alpha     105.4070(10)
_cell_angle_beta     101.4990(10)
_cell_angle_gamma     95.5130(10)
_cell_volume     1361.07(17)
_cell_formula_units_Z     2
_cell_measurement_reflns_used     2240
_cell_measurement_theta_min     2.21
_cell_measurement_theta_max     28.26
_cell_measurement_temperature     293(2)
_exptl_crystal_description     block
_exptl_crystal_colour     blue
_exptl_crystal_size_max     0.22
_exptl_crystal_size_mid     0.20
_exptl_crystal_size_min     0.18
_exptl_crystal_density_diffrn     1.629
_exptl_crystal_density_meas     ?
_exptl_crystal_density_method     'not measured'
_exptl_crystal_F_000     678
_exptl_absorpt_coefficient_mu     1.242
_exptl_absorpt_correction_type     none
_exptl_absorpt_process_details     ?
_exptl_absorpt_correction_T_min     ?
_exptl_absorpt_correction_T_max     ?
_exptl_special_details
;
;
_diffrn_ambient_temperature     293(2)
_diffrn_radiation_type     MoK\a
_diffrn_radiation_wavelength     0.71073
_diffrn_radiation_source     'fine-focus sealed tube'
_diffrn_radiation_monochromator     graphite
_diffrn_measurement_device_type     'Bruker SMART CCD'
_diffrn_measurement_method     'phi and omega scans'
_diffrn_detector_area_resol_mean     ?
_diffrn_reflns_number     7789
_diffrn_reflns_av_R_equivalents     0.0332
_diffrn_reflns_av_sigmaI/netI     0.0350
_diffrn_reflns_theta_min     1.82
_diffrn_reflns_theta_max     26.00
_diffrn_reflns_theta_full     26.00
_diffrn_measured_fraction_theta_max     0.986
_diffrn_measured_fraction_theta_full     0.986
_diffrn_reflns_limit_h_min     -11
_diffrn_reflns_limit_h_max     12
_diffrn_reflns_limit_k_min     -13
_diffrn_reflns_limit_k_max     14
_diffrn_reflns_limit_l_min     -15
_diffrn_reflns_limit_l_max     14
_diffrn_standards_number     ?
_diffrn_standards_interval_count     ?
_diffrn_standards_interval_time     ?
_diffrn_standards_decay_%     ?
_refine_special_details
;
Refinement of <i>F</i>^2^ against ALL reflections. The weighted <i>R</i>-factor
<i>wR</i> and goodness of fit <i>S</i> are based on <i>F</i>^2^, conventional
<i>R</i>-factors <i>R</i> are based on <i>F</i>, with <i>F</i> set to zero for
negative <i>F</i>^2^. The threshold expression of <i>F</i>^2^ >
\s(<i>F</i>^2^) is used only for calculating <i>R</i>-factors(gt) <i>etc</i>.
and is not relevant to the choice of reflections for refinement.
<i>R</i>-factors based on <i>F</i>^2^ are statistically about twice as large
as those based on <i>F</i>, and <i>R</i>- factors based on ALL data will be
even larger.
;
_reflns_number_total     5280
_reflns_number_gt     4592
_reflns_threshold_expression     I>2\s(I)
_refine_ls_structure_factor_coef     Fsqd
_refine_ls_matrix_type     full
_refine_ls_R_factor_all     0.0397
_refine_ls_R_factor_gt     0.0343
_refine_ls_wR_factor_gt     0.0935
_refine_ls_wR_factor_ref     0.0965
_refine_ls_goodness_of_fit_ref     1.060
_refine_ls_restrained_S_all     1.060
_refine_ls_number_reflns     5280
_refine_ls_number_parameters     365
_refine_ls_number_restraints     7
_refine_ls_hydrogen_treatment     mixed
_refine_ls_weighting_scheme     calc
_refine_ls_weighting_details
         'calc w=1/[\s^2^(Fo^2^)+(0.0542P)^2^+0.3598P] where P=(Fo^2^+2Fc^2^)/3'
_atom_sites_solution_hydrogens     geom
_atom_sites_solution_primary     direct
_atom_sites_solution_secondary     difmap
_refine_ls_shift/su_max     0.000
_refine_ls_shift/su_mean     0.000
_refine_diff_density_max     0.652
_refine_diff_density_min     -0.639
_refine_ls_extinction_method     'SHELXL97 (Sheldrick, 2008)'
_refine_ls_extinction_coef     0.0256(15)
_refine_ls_extinction_expression
                                  'Fc^*^=kFc[1+0.001xFc^2^\l^3^/sin(2\q)]^-1/4^'
loop_
    _atom_type_symbol
    _atom_type_description
    _atom_type_scat_dispersion_real
    _atom_type_scat_dispersion_imag
    _atom_type_scat_source
    'C' 'C' 0.0033 0.0016
                         'International Tables Vol C Tables 4.2.6.8 and 6.1.1.4'
    'H' 'H' 0.0000 0.0000
                         'International Tables Vol C Tables 4.2.6.8 and 6.1.1.4'
    'N' 'N' 0.0061 0.0033
                         'International Tables Vol C Tables 4.2.6.8 and 6.1.1.4'
    'O' 'O' 0.0106 0.0060
                         'International Tables Vol C Tables 4.2.6.8 and 6.1.1.4'
    'Cl' 'Cl' 0.1484 0.1585
                         'International Tables Vol C Tables 4.2.6.8 and 6.1.1.4'
    'Cu' 'Cu' 0.3201 1.2651
                         'International Tables Vol C Tables 4.2.6.8 and 6.1.1.4'
_computing_data_collection     'SMART (Bruker, 1997)'
_computing_cell_refinement     'SAINT (Bruker, 1997)'
_computing_data_reduction     'SAINT (Bruker, 1997)'
_computing_structure_solution     'SHELXS97 (Sheldrick, 2008)'
_computing_structure_refinement     'SHELXL97 (Sheldrick, 2008)'
_computing_molecular_graphics     'SHELXTL (Sheldrick, 2008)'
_computing_publication_material     'SHELXTL (Sheldrick, 2008)'
loop_
    _atom_site_type_symbol
    _atom_site_label
    _atom_site_fract_x
    _atom_site_fract_y
    _atom_site_fract_z
    _atom_site_U_iso_or_equiv
    _atom_site_adp_type
    _atom_site_calc_flag
    _atom_site_refinement_flags
    _atom_site_occupancy
    _atom_site_disorder_assembly
    _atom_site_disorder_group
    Cu Cu1 0.02070(3) 0.28505(2) 0.24318(2) 0.03074(11) Uani d U 1 . .
    Cl Cl1 0.45242(8) 0.39464(9) 0.06435(8) 0.0741(3) Uani d D 1 . .
    Cl Cl2 0.50350(6) 0.30032(6) 0.25678(6) 0.04867(17) Uani d . 1 . .
    O O1 0.21727(16) 0.36582(14) 0.27220(14) 0.0396(4) Uani d . 1 . .
    O O2 0.17501(17) 0.31459(16) 0.08196(15) 0.0459(4) Uani d . 1 . .
    N N1 -0.06224(19) 0.43199(16) 0.24029(15) 0.0318(4) Uani d . 1 . .
    N N2 -0.05985(19) 0.31277(16) 0.39146(15) 0.0326(4) Uani d . 1 . .
    N N3 -0.13923(19) 0.17107(16) 0.11654(15) 0.0328(4) Uani d . 1 . .
    N N4 0.08416(19) 0.12907(17) 0.24147(16) 0.0347(4) Uani d U 1 . .
    C C1 -0.0573(3) 0.4885(2) 0.1606(2) 0.0406(5) Uani d . 1 . .
    H H1 -0.0007 0.4659 0.1103 0.049 Uiso calc R 1 . .
    C C2 -0.1329(3) 0.5790(2) 0.1503(2) 0.0465(6) Uani d . 1 . .
    H H2 -0.1280 0.6162 0.0936 0.056 Uiso calc R 1 . .
    C C3 -0.2157(3) 0.6134(2) 0.2255(2) 0.0467(6) Uani d . 1 . .
    H H3 -0.2691 0.6732 0.2193 0.056 Uiso calc R 1 . .
    C C4 -0.2185(2) 0.5581(2) 0.3104(2) 0.0415(5) Uani d . 1 . .
    H H4 -0.2722 0.5816 0.3629 0.050 Uiso calc R 1 . .
    C C5 -0.1403(2) 0.46721(18) 0.31641(18) 0.0303(4) Uani d . 1 . .
    C C6 -0.1365(2) 0.40123(18) 0.40308(17) 0.0299(4) Uani d . 1 . .
    C C7 -0.2055(2) 0.4282(2) 0.4908(2) 0.0404(5) Uani d . 1 . .
    H H6 -0.2572 0.4905 0.4982 0.049 Uiso calc R 1 . .
    C C8 -0.1960(3) 0.3608(2) 0.5670(2) 0.0460(6) Uani d . 1 . .
    H H8 -0.2415 0.3771 0.6263 0.055 Uiso calc R 1 . .
    C C9 -0.1187(3) 0.2699(2) 0.5541(2) 0.0472(6) Uani d . 1 . .
    H H9 -0.1114 0.2233 0.6041 0.057 Uiso calc R 1 . .
    C C10 -0.0515(3) 0.2483(2) 0.4653(2) 0.0411(5) Uani d . 1 . .
    H H10 0.0013 0.1868 0.4569 0.049 Uiso calc R 1 . .
    C C11 -0.2514(2) 0.1998(2) 0.0568(2) 0.0405(5) Uani d . 1 . .
    H H11 -0.2605 0.2802 0.0702 0.049 Uiso calc R 1 . .
    C C12 -0.3538(3) 0.1155(3) -0.0237(2) 0.0495(6) Uani d . 1 . .
    H H12 -0.4300 0.1383 -0.0644 0.059 Uiso calc R 1 . .
    C C13 -0.3404(3) -0.0027(3) -0.0422(2) 0.0525(7) Uani d . 1 . .
    H H13 -0.4082 -0.0614 -0.0960 0.063 Uiso calc R 1 . .
    C C14 -0.2268(3) -0.0348(2) 0.0188(2) 0.0457(6) Uani d . 1 . .
    H H14 -0.2175 -0.1150 0.0072 0.055 Uiso calc R 1 . .
    C C15 -0.1260(2) 0.05451(19) 0.09785(18) 0.0334(5) Uani d . 1 . .
    C C16 0.0007(2) 0.0309(2) 0.16703(19) 0.0351(5) Uani d . 1 . .
    C C17 0.0356(3) -0.0829(2) 0.1571(2) 0.0478(6) Uani d . 1 . .
    H H17 -0.0222 -0.1500 0.1051 0.057 Uiso calc R 1 . .
    C C18 0.1576(3) -0.0946(3) 0.2256(3) 0.0571(8) Uani d . 1 . .
    H H18 0.1831 -0.1698 0.2199 0.069 Uiso calc R 1 . .
    C C19 0.2412(3) 0.0060(3) 0.3024(2) 0.0528(7) Uani d . 1 . .
    H H19 0.3232 -0.0005 0.3495 0.063 Uiso calc R 1 . .
    C C20 0.2015(3) 0.1165(2) 0.3086(2) 0.0450(6) Uani d . 1 . .
    H H20 0.2577 0.1843 0.3607 0.054 Uiso calc R 1 . .
    C C21 0.2517(2) 0.35388(19) 0.1777(2) 0.0341(5) Uani d . 1 . .
    C C22 0.4076(2) 0.3961(2) 0.1938(2) 0.0402(5) Uani d . 1 . .
    H H22 0.4324 0.4778 0.2456 0.048 Uiso calc R 1 . .
    Cl Cl3 0.17481(9) 0.06640(8) 0.59492(10) 0.0833(3) Uani d . 1 . .
    Cl Cl4 0.36379(9) -0.04850(8) 0.72163(7) 0.0722(2) Uani d . 1 . .
    O O3 0.4801(3) 0.2075(2) 0.7501(2) 0.0807(7) Uani d . 1 . .
    O O4 0.4943(3) 0.1598(2) 0.5687(3) 0.0971(9) Uani d . 1 . .
    C C23 0.3436(3) 0.0293(2) 0.6185(2) 0.0466(6) Uani d . 1 . .
    H H23A 0.3545 -0.0240 0.5466 0.056 Uiso calc R 1 . .
    C C24 0.4501(3) 0.1442(3) 0.6506(3) 0.0550(7) Uani d . 1 . .
    O O1W 0.4574(3) 0.3842(2) 0.5424(2) 0.0744(7) Uani d D 1 . .
    H H1A 0.455(4) 0.384(4) 0.4747(19) 0.089 Uiso d D 1 . .
    H H1B 0.467(4) 0.312(2) 0.543(3) 0.089 Uiso d D 1 . .
    O O2W 0.2759(3) 0.6333(2) 0.1579(3) 0.0885(8) Uani d D 1 . .
    H H2A 0.299(3) 0.579(2) 0.104(2) 0.106 Uiso d D 1 . .
    H H2B 0.349(3) 0.686(3) 0.192(3) 0.106 Uiso d D 1 . .
loop_
    _atom_site_aniso_label
    _atom_site_aniso_U_11
    _atom_site_aniso_U_22
    _atom_site_aniso_U_33
    _atom_site_aniso_U_12
    _atom_site_aniso_U_13
    _atom_site_aniso_U_23
    Cu1 0.03054(16) 0.02735(16) 0.03555(17) 0.00635(10) 0.00873(11) 0.00987(11)
    Cl1 0.0572(4) 0.1167(7) 0.0791(5) 0.0245(5) 0.0366(4) 0.0615(5)
    Cl2 0.0370(3) 0.0532(4) 0.0565(4) 0.0097(3) 0.0046(3) 0.0210(3)
    O1 0.0362(8) 0.0390(9) 0.0408(9) 0.0010(7) 0.0126(7) 0.0062(7)
    O2 0.0399(9) 0.0490(10) 0.0437(10) 0.0044(8) 0.0057(8) 0.0091(8)
    N1 0.0333(9) 0.0273(9) 0.0355(9) 0.0062(7) 0.0103(8) 0.0083(7)
    N2 0.0341(9) 0.0306(9) 0.0314(9) 0.0031(7) 0.0070(8) 0.0073(7)
    N3 0.0332(9) 0.0300(9) 0.0337(9) 0.0034(7) 0.0085(8) 0.0070(7)
    N4 0.0354(10) 0.0352(10) 0.0375(10) 0.0100(8) 0.0118(8) 0.0130(8)
    C1 0.0478(14) 0.0352(12) 0.0423(13) 0.0085(10) 0.0143(11) 0.0140(10)
    C2 0.0562(16) 0.0365(13) 0.0501(14) 0.0084(11) 0.0097(12) 0.0199(11)
    C3 0.0469(14) 0.0349(13) 0.0582(16) 0.0147(11) 0.0073(12) 0.0140(11)
    C4 0.0384(12) 0.0368(13) 0.0480(14) 0.0108(10) 0.0112(11) 0.0076(10)
    C5 0.0250(10) 0.0268(10) 0.0339(11) -0.0008(8) 0.0038(8) 0.0040(8)
    C6 0.0251(10) 0.0287(10) 0.0300(10) -0.0027(8) 0.0036(8) 0.0031(8)
    C7 0.0343(12) 0.0429(13) 0.0396(12) 0.0027(10) 0.0116(10) 0.0034(10)
    C8 0.0433(14) 0.0579(16) 0.0347(12) -0.0009(12) 0.0162(11) 0.0078(11)
    C9 0.0540(15) 0.0526(15) 0.0374(13) -0.0002(12) 0.0121(11) 0.0191(11)
    C10 0.0464(14) 0.0402(13) 0.0401(13) 0.0074(10) 0.0115(11) 0.0160(10)
    C11 0.0361(12) 0.0399(13) 0.0423(13) 0.0057(10) 0.0047(10) 0.0100(10)
    C12 0.0372(13) 0.0603(17) 0.0445(14) 0.0023(12) 0.0023(11) 0.0119(12)
    C13 0.0465(15) 0.0520(16) 0.0445(14) -0.0091(12) 0.0039(12) 0.0008(12)
    C14 0.0526(15) 0.0332(12) 0.0450(14) -0.0018(11) 0.0142(12) 0.0018(10)
    C15 0.0377(12) 0.0306(11) 0.0328(11) 0.0034(9) 0.0149(9) 0.0068(9)
    C16 0.0426(12) 0.0314(11) 0.0382(12) 0.0084(10) 0.0209(10) 0.0123(9)
    C17 0.0645(17) 0.0339(13) 0.0553(15) 0.0157(12) 0.0273(13) 0.0179(11)
    C18 0.081(2) 0.0492(16) 0.0656(18) 0.0368(15) 0.0391(17) 0.0323(14)
    C19 0.0521(16) 0.0683(19) 0.0564(16) 0.0319(14) 0.0212(13) 0.0349(15)
    C20 0.0412(13) 0.0545(15) 0.0449(13) 0.0157(12) 0.0108(11) 0.0207(12)
    C21 0.0345(11) 0.0244(10) 0.0450(13) 0.0052(9) 0.0116(10) 0.0110(9)
    C22 0.0361(12) 0.0368(12) 0.0500(14) 0.0044(10) 0.0134(11) 0.0148(11)
    Cl3 0.0527(4) 0.0712(5) 0.1169(8) 0.0183(4) -0.0088(5) 0.0304(5)
    Cl4 0.0675(5) 0.0819(6) 0.0722(5) 0.0014(4) -0.0030(4) 0.0485(4)
    O3 0.0808(17) 0.0708(16) 0.0752(16) -0.0105(13) 0.0049(13) 0.0133(13)
    O4 0.139(3) 0.0615(15) 0.108(2) 0.0046(15) 0.068(2) 0.0287(14)
    C23 0.0518(15) 0.0491(15) 0.0428(13) 0.0156(12) 0.0092(12) 0.0187(11)
    C24 0.0577(17) 0.0466(16) 0.0661(19) 0.0142(13) 0.0198(15) 0.0196(14)
    O1W 0.0842(16) 0.0731(16) 0.0853(17) 0.0306(13) 0.0462(15) 0.0298(14)
    O2W 0.0756(17) 0.0565(15) 0.130(2) 0.0066(12) 0.0219(17) 0.0243(15)
_geom_special_details
;
All e.s.d.'s (except the e.s.d. in the dihedral angle between two l.s. planes)
are estimated using the full covariance matrix. The cell e.s.d.'s are taken
into account individually in the estimation of e.s.d.'s in distances, angles
and torsion angles; correlations between e.s.d.'s in cell parameters are only
used when they are defined by crystal symmetry. An approximate (isotropic)
treatment of cell e.s.d.'s is used for estimating e.s.d.'s involving l.s.
planes.
;
loop_
    _geom_bond_atom_site_label_1
    _geom_bond_atom_site_label_2
    _geom_bond_site_symmetry_2
    _geom_bond_distance
    _geom_bond_publ_flag
    Cu1 N1 . 1.9879(18) y
    Cu1 N4 . 1.9889(18) y
    Cu1 O1 . 2.0121(16) y
    Cu1 N3 . 2.0711(18) y
    Cu1 N2 . 2.1201(18) y
    Cl1 C22 . 1.755(3) ?
    Cl2 C22 . 1.780(2) ?
    O1 C21 . 1.268(3) ?
    O2 C21 . 1.225(3) ?
    N1 C1 . 1.340(3) ?
    N1 C5 . 1.352(3) ?
    N2 C10 . 1.333(3) ?
    N2 C6 . 1.341(3) ?
    N3 C11 . 1.339(3) ?
    N3 C15 . 1.349(3) ?
    N4 C20 . 1.341(3) ?
    N4 C16 . 1.350(3) ?
    C1 C2 . 1.378(3) ?
    C1 H1 . 0.9300 ?
    C2 C3 . 1.377(4) ?
    C2 H2 . 0.9300 ?
    C3 C4 . 1.385(4) ?
    C3 H3 . 0.9300 ?
    C4 C5 . 1.388(3) ?
    C4 H4 . 0.9300 ?
    C5 C6 . 1.484(3) ?
    C6 C7 . 1.388(3) ?
    C7 C8 . 1.384(4) ?
    C7 H6 . 0.9300 ?
    C8 C9 . 1.369(4) ?
    C8 H8 . 0.9300 ?
    C9 C10 . 1.385(3) ?
    C9 H9 . 0.9300 ?
    C10 H10 . 0.9300 ?
    C11 C12 . 1.378(3) ?
    C11 H11 . 0.9300 ?
    C12 C13 . 1.368(4) ?
    C12 H12 . 0.9300 ?
    C13 C14 . 1.377(4) ?
    C13 H13 . 0.9300 ?
    C14 C15 . 1.390(3) ?
    C14 H14 . 0.9300 ?
    C15 C16 . 1.476(3) ?
    C16 C17 . 1.391(3) ?
    C17 C18 . 1.382(4) ?
    C17 H17 . 0.9300 ?
    C18 C19 . 1.377(4) ?
    C18 H18 . 0.9300 ?
    C19 C20 . 1.379(4) ?
    C19 H19 . 0.9300 ?
    C20 H20 . 0.9300 ?
    C21 C22 . 1.542(3) ?
    C22 H22 . 0.9800 ?
    Cl3 C23 . 1.766(3) ?
    Cl4 C23 . 1.757(3) ?
    O3 C24 . 1.225(4) ?
    O4 C24 . 1.239(4) ?
    C23 C24 . 1.540(4) ?
    C23 H23A . 0.9800 ?
    O1W H1A . 0.839(18) ?
    O1W H1B . 0.861(19) ?
    O2W H2A . 0.884(16) ?
    O2W H2B . 0.867(18) ?
loop_
    _geom_angle_atom_site_label_1
    _geom_angle_atom_site_label_2
    _geom_angle_atom_site_label_3
    _geom_angle_site_symmetry_1
    _geom_angle_site_symmetry_3
    _geom_angle
    _geom_angle_publ_flag
    N1 Cu1 N4 . . 174.19(8) ?
    N1 Cu1 O1 . . 94.77(7) ?
    N4 Cu1 O1 . . 91.01(7) ?
    N1 Cu1 N3 . . 94.63(7) ?
    N4 Cu1 N3 . . 80.37(7) ?
    O1 Cu1 N3 . . 142.56(7) ?
    N1 Cu1 N2 . . 79.44(7) ?
    N4 Cu1 N2 . . 98.73(7) ?
    O1 Cu1 N2 . . 114.17(7) ?
    N3 Cu1 N2 . . 103.17(7) ?
    C21 O1 Cu1 . . 109.56(14) ?
    C1 N1 C5 . . 119.18(19) ?
    C1 N1 Cu1 . . 123.79(15) ?
    C5 N1 Cu1 . . 116.62(15) ?
    C10 N2 C6 . . 118.93(19) ?
    C10 N2 Cu1 . . 127.95(16) ?
    C6 N2 Cu1 . . 112.90(14) ?
    C11 N3 C15 . . 118.69(19) ?
    C11 N3 Cu1 . . 127.97(16) ?
    C15 N3 Cu1 . . 113.30(14) ?
    C20 N4 C16 . . 119.4(2) ?
    C20 N4 Cu1 . . 124.53(17) ?
    C16 N4 Cu1 . . 116.08(15) ?
    N1 C1 C2 . . 122.5(2) ?
    N1 C1 H1 . . 118.7 ?
    C2 C1 H1 . . 118.7 ?
    C3 C2 C1 . . 118.8(2) ?
    C3 C2 H2 . . 120.6 ?
    C1 C2 H2 . . 120.6 ?
    C2 C3 C4 . . 119.2(2) ?
    C2 C3 H3 . . 120.4 ?
    C4 C3 H3 . . 120.4 ?
    C3 C4 C5 . . 119.4(2) ?
    C3 C4 H4 . . 120.3 ?
    C5 C4 H4 . . 120.3 ?
    N1 C5 C4 . . 120.8(2) ?
    N1 C5 C6 . . 115.24(18) ?
    C4 C5 C6 . . 123.9(2) ?
    N2 C6 C7 . . 121.7(2) ?
    N2 C6 C5 . . 114.97(18) ?
    C7 C6 C5 . . 123.4(2) ?
    C8 C7 C6 . . 118.9(2) ?
    C8 C7 H6 . . 120.6 ?
    C6 C7 H6 . . 120.6 ?
    C9 C8 C7 . . 119.2(2) ?
    C9 C8 H8 . . 120.4 ?
    C7 C8 H8 . . 120.4 ?
    C8 C9 C10 . . 119.0(2) ?
    C8 C9 H9 . . 120.5 ?
    C10 C9 H9 . . 120.5 ?
    N2 C10 C9 . . 122.3(2) ?
    N2 C10 H10 . . 118.8 ?
    C9 C10 H10 . . 118.8 ?
    N3 C11 C12 . . 122.9(2) ?
    N3 C11 H11 . . 118.5 ?
    C12 C11 H11 . . 118.5 ?
    C13 C12 C11 . . 118.3(3) ?
    C13 C12 H12 . . 120.9 ?
    C11 C12 H12 . . 120.9 ?
    C12 C13 C14 . . 120.0(2) ?
    C12 C13 H13 . . 120.0 ?
    C14 C13 H13 . . 120.0 ?
    C13 C14 C15 . . 119.0(2) ?
    C13 C14 H14 . . 120.5 ?
    C15 C14 H14 . . 120.5 ?
    N3 C15 C14 . . 121.1(2) ?
    N3 C15 C16 . . 115.17(19) ?
    C14 C15 C16 . . 123.8(2) ?
    N4 C16 C17 . . 121.1(2) ?
    N4 C16 C15 . . 115.04(19) ?
    C17 C16 C15 . . 123.8(2) ?
    C18 C17 C16 . . 119.0(3) ?
    C18 C17 H17 . . 120.5 ?
    C16 C17 H17 . . 120.5 ?
    C19 C18 C17 . . 119.5(2) ?
    C19 C18 H18 . . 120.3 ?
    C17 C18 H18 . . 120.3 ?
    C18 C19 C20 . . 119.1(3) ?
    C18 C19 H19 . . 120.5 ?
    C20 C19 H19 . . 120.5 ?
    N4 C20 C19 . . 121.9(3) ?
    N4 C20 H20 . . 119.0 ?
    C19 C20 H20 . . 119.0 ?
    O2 C21 O1 . . 126.7(2) ?
    O2 C21 C22 . . 120.8(2) ?
    O1 C21 C22 . . 112.5(2) ?
    C21 C22 Cl1 . . 112.61(17) ?
    C21 C22 Cl2 . . 108.80(16) ?
    Cl1 C22 Cl2 . . 108.94(13) ?
    C21 C22 H22 . . 108.8 ?
    Cl1 C22 H22 . . 108.8 ?
    Cl2 C22 H22 . . 108.8 ?
    C24 C23 Cl4 . . 113.67(19) ?
    C24 C23 Cl3 . . 109.08(18) ?
    Cl4 C23 Cl3 . . 109.69(15) ?
    C24 C23 H23A . . 108.1 ?
    Cl4 C23 H23A . . 108.1 ?
    Cl3 C23 H23A . . 108.1 ?
    O3 C24 O4 . . 128.5(3) ?
    O3 C24 C23 . . 118.1(3) ?
    O4 C24 C23 . . 113.4(3) ?
    H1A O1W H1B . . 104(4) ?
    H2A O2W H2B . . 107(2) ?
loop_
    _geom_hbond_atom_site_label_D
    _geom_hbond_atom_site_label_H
    _geom_hbond_atom_site_label_A
    _geom_hbond_site_symmetry_A
    _geom_hbond_distance_DH
    _geom_hbond_distance_HA
    _geom_hbond_distance_DA
    _geom_hbond_angle_DHA
    O1W H1A Cl2 . 0.839(18) 2.79(2) 3.571(3) 155(4)
    O1W H1B O4 . 0.861(19) 1.93(2) 2.787(4) 171(4)
    O2W H2A Cl1 . 0.884(16) 2.756(17) 3.511(3) 144(3)
    O2W H2B O3 2_666 0.867(18) 1.89(2) 2.757(3) 172(4)
