# Supplementary material for: Bis(2,2′-bipyrid­yl)(dichloro­acetato)copper(II) dichloro­acetate dihydrate
Source: Acta Crystallogr Sect E Struct Rep Online. 2010 Jan 13;66(Pt 2):m141. doi: 10.1107/S1600536809055640 (PMC2979737; doi:10.1107/S1600536809055640)
Supplement: Supplementary file 2 [file e-66-0m141-Isup2.hkl]

# 
# h,k,l, Fc-squared, Fo-squared, sigma(Fo-squared) and status flag 
# 
data_I
_shelx_title ' WF0879 in P-1' 
_shelx_refln_list_code          4 
_shelx_F_calc_maximum      190.13 
_exptl_crystal_F_000       678.00 
_reflns_d_resolution_high  0.8256 
 
loop_ 
 _symmetry_equiv_pos_as_xyz 
 'x, y, z' 
 '-x, -y, -z' 
 
_cell_length_a     9.9710 
_cell_length_b    11.7307 
_cell_length_c    12.4736 
_cell_angle_alpha 105.407 
_cell_angle_beta  101.499 
_cell_angle_gamma  95.513 
 
_shelx_F_squared_multiplier     1.000 
 
loop_ 
 _refln_index_h 
 _refln_index_k 
 _refln_index_l 
 _refln_F_squared_calc 
 _refln_F_squared_meas 
 _refln_F_squared_sigma 
 _refln_observed_status 
   1   0   0     3164.91     2609.67     16.30 o 
   2   0   0     2564.66     2289.46     11.52 o 
   3   0   0     4417.93     4198.46     26.27 o 
   4   0   0     4044.42     3587.04     26.98 o 
   5   0   0     1285.92     1315.39     17.77 o 
   6   0   0     2280.82     2115.11     24.95 o 
   7   0   0      143.79      157.93      7.70 o 
   8   0   0      305.22      286.11     11.21 o 
   9   0   0       13.88       10.52      2.91 o 
  10   0   0       34.04       41.91      5.18 o 
  11   0   0        8.73        6.41      5.54 o 
 -11   1   0      494.44      512.30     13.61 o 
 -10   1   0       90.12      105.84      8.93 o 
  -9   1   0       25.60       24.26      4.72 o 
  -8   1   0      228.32      225.83     10.02 o 
  -7   1   0      485.33      421.86     12.52 o 
  -6   1   0     1842.58     1808.59     23.54 o 
  -5   1   0     2767.60     2520.95     29.36 o 
  -4   1   0     9338.01     7946.34     51.07 o 
  -3   1   0     2422.27     2266.15     19.34 o 
  -2   1   0     2554.24     2463.37     17.83 o 
  -1   1   0        6.66        2.72      0.56 o 
   0   1   0        0.42        2.31      0.41 o 
   1   1   0      364.64      478.32      5.47 o 
   2   1   0      364.94      312.28      6.78 o 
   3   1   0     1235.44     1329.28     29.04 o 
   4   1   0       35.54       22.37      1.99 o 
   5   1   0     1092.79     1042.90     11.71 o 
   6   1   0       83.82       81.33      4.19 o 
   7   1   0     1698.86     1612.66     23.53 o 
   8   1   0        2.62        3.49      2.18 o 
   9   1   0       37.28       39.41      4.19 o 
  10   1   0      210.85      214.63     13.09 o 
  11   1   0        1.15       -0.56      4.82 o 
 -11   2   0        0.79       -0.36      3.64 o 
 -10   2   0      815.31      761.56     20.99 o 
  -9   2   0      274.64      272.42     12.07 o 
  -8   2   0      346.65      342.78     12.65 o 
  -7   2   0      185.65      162.66      5.94 o 
  -6   2   0      355.26      245.66      6.46 o 
  -5   2   0       15.67       25.06      2.54 o 
  -4   2   0     2758.98     2545.55     24.26 o 
  -3   2   0      555.87      496.60      9.38 o 
  -2   2   0     2922.31     3147.39    123.80 o 
  -1   2   0     1625.03     1646.28     13.68 o 
   0   2   0      433.58      419.09      5.78 o 
   1   2   0       74.89      102.49      5.40 o 
   2   2   0    18624.61    18394.33   1068.38 o 
   3   2   0      561.57      619.13      7.25 o 
   4   2   0     7853.17     7868.27    228.99 o 
   5   2   0      401.19      413.67      7.53 o 
   6   2   0      126.29      124.50      5.39 o 
   7   2   0      129.26      119.87      5.32 o 
   8   2   0      118.39      125.48      5.89 o 
   9   2   0      675.22      688.54     20.92 o 
  10   2   0        4.15        6.10      4.97 o 
  11   2   0       40.41       39.90      7.90 o 
 -11   3   0       80.16       76.28      8.52 o 
 -10   3   0       26.52       24.77      5.28 o 
  -9   3   0      332.73      312.78     13.26 o 
  -8   3   0      144.36      134.10      6.90 o 
  -7   3   0      121.25      128.78      5.55 o 
  -6   3   0        5.29       12.26      1.77 o 
  -5   3   0     2495.77     2614.37     28.10 o 
  -4   3   0      647.23      568.85     11.96 o 
  -3   3   0      165.05      161.23      4.05 o 
  -2   3   0       26.59       32.22      4.13 o 
  -1   3   0      797.79      835.14     37.60 o 
   0   3   0    13022.19    12646.16   1324.32 o 
   1   3   0      560.82      657.84     27.45 o 
   2   3   0      134.32      162.66      5.47 o 
   3   3   0     1751.42     1981.30     13.89 o 
   4   3   0     7269.77     7644.67     31.63 o 
   5   3   0      148.52      142.46      4.90 o 
   6   3   0     2029.01     2048.59     26.31 o 
   7   3   0       14.80       11.94      2.44 o 
   8   3   0      879.61      892.56     22.66 o 
   9   3   0      396.84      369.52     16.09 o 
  10   3   0      208.45      203.68     13.40 o 
 -11   4   0       24.65       20.46      5.38 o 
 -10   4   0      114.30      114.63      9.24 o 
  -9   4   0        2.01        2.25      2.28 o 
  -8   4   0     2489.11     2352.17     24.11 o 
  -7   4   0      475.84      478.43      8.99 o 
  -6   4   0     2588.37     2388.88     30.09 o 
  -5   4   0       15.39       11.33      2.82 o 
  -4   4   0       82.30       67.96      4.82 o 
  -3   4   0     1996.73     2118.98     15.52 o 
  -2   4   0    10196.23    10190.31     90.14 o 
  -1   4   0     5506.01     5537.24    320.37 o 
   0   4   0      935.93     1063.19     55.13 o 
   1   4   0      574.88      543.54     14.55 o 
   2   4   0      306.44      294.54      9.50 o 
   3   4   0     7443.46     8357.34    296.63 o 
   4   4   0      123.52      138.46      4.50 o 
   5   4   0        0.62        0.67      1.42 o 
   6   4   0       19.22       17.27      2.63 o 
   7   4   0      197.44      198.23     11.04 o 
   8   4   0       35.44       40.31      6.98 o 
   9   4   0       33.88       33.23      6.77 o 
  10   4   0       50.12       51.03      8.62 o 
 -11   5   0       14.00       18.97      5.59 o 
 -10   5   0       80.39       84.28      6.06 o 
  -9   5   0      461.14      474.26     24.67 o 
  -8   5   0       94.86       84.94      5.49 o 
  -7   5   0      277.63      301.70     12.13 o 
  -6   5   0     1382.08     1346.48     23.48 o 
  -5   5   0      475.31      466.23     13.04 o 
  -4   5   0      355.61      372.54      7.53 o 
  -3   5   0     2742.29     2954.94     19.70 o 
  -2   5   0     2401.91     2678.69    113.81 o 
  -1   5   0     6209.47     6250.92    436.01 o 
   0   5   0      127.16       91.54      3.32 o 
   1   5   0     2925.91     3057.90    125.57 o 
   2   5   0     2998.97     3074.21    135.95 o 
   3   5   0        3.25        4.97      1.54 o 
   4   5   0      180.04      166.92      5.21 o 
   5   5   0       59.75       63.37      3.80 o 
   6   5   0      949.68      925.08     21.40 o 
   7   5   0      129.86      146.17     10.32 o 
   8   5   0      232.19      239.53     13.61 o 
   9   5   0      103.23       93.33      9.80 o 
  10   5   0      125.85      119.82     11.44 o 
 -11   6   0      268.33      282.82     11.02 o 
 -10   6   0      162.16      162.30      8.16 o 
  -9   6   0      174.74      166.07      7.70 o 
  -8   6   0      125.92      136.26      9.55 o 
  -7   6   0      161.07      165.68      9.86 o 
  -6   6   0      702.59      739.05     18.21 o 
  -5   6   0      418.89      434.36     17.94 o 
  -4   6   0      354.62      267.94      6.86 o 
  -3   6   0        1.29        4.70      1.61 o 
  -2   6   0      356.67      398.65     19.85 o 
  -1   6   0      512.82      499.98     22.29 o 
   0   6   0      234.77      250.23     17.87 o 
   1   6   0      637.83      721.57     26.04 o 
   2   6   0       12.67       17.54      9.44 o 
   3   6   0       27.02       40.03      3.22 o 
   4   6   0     1263.54     1290.86     66.74 o 
   5   6   0      188.02      170.04      9.60 o 
   6   6   0      136.32      132.63      9.80 o 
   7   6   0        4.08        2.15      4.56 o 
   8   6   0      290.20      279.63     14.59 o 
   9   6   0       44.91       50.57      8.10 o 
 -11   7   0       64.53       79.19      6.60 o 
 -10   7   0       74.96       87.55      6.44 o 
  -9   7   0       67.07       64.00      4.53 o 
  -8   7   0      439.77      454.10     16.72 o 
  -7   7   0       11.39        7.49      3.85 o 
  -6   7   0      545.35      606.28     17.36 o 
  -5   7   0      122.54      144.70      5.84 o 
  -4   7   0     1163.34     1216.52     30.15 o 
  -3   7   0        3.04        2.53      1.65 o 
  -2   7   0     4201.05     3774.57    288.96 o 
  -1   7   0      301.12      311.85     17.23 o 
   0   7   0     1122.92     1162.83     73.87 o 
   1   7   0      814.66      909.75     39.76 o 
   2   7   0     2061.68     2231.57    136.41 o 
   3   7   0     1401.49     1447.34     56.60 o 
   4   7   0      233.17      262.56     20.16 o 
   5   7   0       50.38       45.29      6.21 o 
   6   7   0      181.11      172.56     10.99 o 
   7   7   0        0.66       -0.26      4.15 o 
   8   7   0       35.45       24.87      6.51 o 
   9   7   0       41.58       34.62      7.74 o 
 -10   8   0       77.59       77.30      6.42 o 
  -9   8   0      794.96      832.55     24.38 o 
  -8   8   0       39.91       35.44      6.41 o 
  -7   8   0      479.01      454.00     16.47 o 
  -6   8   0      177.46      162.99      6.81 o 
  -5   8   0      549.53      495.21     10.67 o 
  -4   8   0      128.99      159.95      7.42 o 
  -3   8   0      886.60      823.70     54.95 o 
  -2   8   0       95.59      100.89      8.62 o 
  -1   8   0       16.53       16.06      2.45 o 
   0   8   0      285.20      324.31     23.06 o 
   1   8   0      245.81      236.18     14.26 o 
   2   8   0      157.82      169.87      6.18 o 
   3   8   0        0.78       12.02     10.43 o 
   4   8   0       88.08       81.02      7.90 o 
   5   8   0      318.75      331.18     14.54 o 
   6   8   0      618.37      571.62     19.72 o 
   7   8   0      138.19      144.36     11.60 o 
   8   8   0      225.69      204.51     14.43 o 
 -10   9   0       16.47       21.06      4.33 o 
  -9   9   0       36.42       37.90      6.97 o 
  -8   9   0      536.65      554.10     19.76 o 
  -7   9   0      728.05      719.71     21.54 o 
  -6   9   0      398.27      395.94     10.47 o 
  -5   9   0       14.44       22.20      3.37 o 
  -4   9   0      113.82      107.02      5.52 o 
  -3   9   0      177.92      174.13      7.42 o 
  -2   9   0     1088.86     1112.89     82.78 o 
  -1   9   0       82.08       73.44      7.62 o 
   0   9   0     1603.75     1635.65     80.19 o 
   1   9   0      202.94      218.81      7.60 o 
   2   9   0      601.75      612.65     39.08 o 
   3   9   0        1.86        5.85      3.79 o 
   4   9   0       61.06       67.45      8.05 o 
   5   9   0      361.70      347.78     15.68 o 
   6   9   0      146.43      159.15     12.32 o 
   7   9   0       34.01       22.10      7.08 o 
  -9  10   0       35.83       36.82      7.23 o 
  -8  10   0        0.40       -0.77      3.85 o 
  -7  10   0      122.02      111.41      9.75 o 
  -6  10   0       28.50       22.92      3.72 o 
  -5  10   0      194.58      183.30      7.53 o 
  -4  10   0      226.39      224.58      9.07 o 
  -3  10   0        0.75       -0.01      2.01 o 
  -2  10   0      756.75      675.17     42.29 o 
  -1  10   0       31.38       38.15      3.81 o 
   0  10   0      212.08      210.59     12.33 o 
   1  10   0        3.62        5.87      2.64 o 
   2  10   0      307.36      343.38     14.29 o 
   3  10   0       40.46       37.95      6.56 o 
   4  10   0      261.55      267.15     14.02 o 
   5  10   0      117.53      108.12     10.11 o 
   6  10   0      463.92      458.52     19.28 o 
  -8  11   0       76.20       49.60      7.80 o 
  -7  11   0      308.10      325.82     16.18 o 
  -6  11   0      297.31      283.46     10.71 o 
  -5  11   0      637.23      585.51     13.46 o 
  -4  11   0      549.90      532.48     42.51 o 
  -3  11   0      428.17      416.75     28.34 o 
  -2  11   0        2.05        4.25      2.74 o 
  -1  11   0      278.30      301.35      9.15 o 
   0  11   0       22.82       21.54      3.66 o 
   1  11   0       96.83       87.07      8.21 o 
   2  11   0        9.09        1.49      4.26 o 
   3  11   0        0.16       -0.51      4.20 o 
   4  11   0       44.22       30.11      7.08 o 
   5  11   0        1.92        2.15      5.02 o 
  -7  12   0        2.17        0.82      4.77 o 
  -6  12   0        6.10        6.04      3.17 o 
  -5  12   0       13.96       17.36      3.90 o 
  -4  12   0       26.76       19.92      4.74 o 
  -3  12   0       86.09       65.20     11.16 o 
  -2  12   0       74.99       93.95      6.26 o 
  -1  12   0       13.38       11.77      3.67 o 
   0  12   0      375.66      384.79     15.83 o 
   1  12   0       19.94       25.79      6.36 o 
   2  12   0      122.82      101.09     10.06 o 
   3  12   0       55.63       55.34      8.10 o 
   4  12   0      387.79      381.18     18.24 o 
  -5  13   0      112.64      133.30     11.13 o 
  -4  13   0       22.36       16.31      5.64 o 
  -3  13   0      294.11      254.52     28.28 o 
  -2  13   0       87.63      107.43      9.90 o 
  -1  13   0      171.76      154.29     11.09 o 
   0  13   0        3.08        4.05      4.92 o 
   1  13   0       12.23       18.36      6.31 o 
  -2 -13   1      302.22      297.58     15.77 o 
  -1 -13   1      251.58      232.48     14.17 o 
   0 -13   1      301.97      354.36     16.59 o 
   1 -13   1       48.11       35.54      6.92 o 
   2 -13   1       47.94       54.42      7.80 o 
   3 -13   1      117.17      113.62      6.89 o 
   4 -13   1      362.01      316.71     30.19 o 
   5 -13   1        0.92        1.20      2.95 o 
  -4 -12   1        2.68       -5.49      4.41 o 
  -3 -12   1       24.66       20.26      6.46 o 
  -2 -12   1       61.23       48.73      7.39 o 
  -1 -12   1       50.16       51.80      7.33 o 
   0 -12   1        0.30        0.41      4.10 o 
   1 -12   1      115.93      114.07      9.70 o 
   2 -12   1      257.12      243.43     11.22 o 
   3 -12   1      173.91      150.39     18.74 o 
   4 -12   1      170.52      182.52     15.63 o 
   5 -12   1      304.20      253.05     16.08 o 
   6 -12   1       99.43       99.78      6.73 o 
   7 -12   1      177.95      194.15     13.70 o 
  -5 -11   1      177.37      166.72     12.99 o 
  -4 -11   1      515.06      494.64     18.98 o 
  -3 -11   1       79.64       73.92      8.52 o 
  -2 -11   1      229.25      201.93     11.86 o 
  -1 -11   1      378.81      378.60     15.17 o 
   0 -11   1      638.40      562.61     17.87 o 
   1 -11   1        3.40        9.65      3.72 o 
   2 -11   1      615.83      607.16     35.31 o 
   3 -11   1       58.66       39.91      5.08 o 
   4 -11   1        5.81       18.51      3.48 o 
   5 -11   1       22.04       23.96      3.87 o 
   6 -11   1        8.43        8.72      3.19 o 
   7 -11   1        0.35        3.86      2.86 o 
   8 -11   1       14.43        6.31      4.97 o 
  -7 -10   1       62.22       45.50      8.77 o 
  -6 -10   1        1.58        0.72      5.28 o 
  -5 -10   1       45.44       48.26      7.54 o 
  -4 -10   1        1.32        1.74      4.51 o 
  -3 -10   1        8.41        4.26      4.00 o 
  -2 -10   1      427.14      407.60     15.23 o 
  -1 -10   1      172.89      144.53      9.40 o 
   0 -10   1        2.95        6.41      2.36 o 
   1 -10   1      143.72      136.23     10.83 o 
   2 -10   1        2.12        0.64      2.08 o 
   3 -10   1      710.28      766.47     41.53 o 
   4 -10   1      185.06      190.10     10.47 o 
   5 -10   1        3.44        8.10      2.81 o 
   6 -10   1      196.08      208.95      8.25 o 
   7 -10   1      378.32      356.02     15.88 o 
   8 -10   1      499.76      481.05     19.34 o 
   9 -10   1      272.43      297.09      9.24 o 
  -7  -9   1       48.41       46.37      8.36 o 
  -6  -9   1       95.73      123.08     11.03 o 
  -5  -9   1      330.44      296.28     14.24 o 
  -4  -9   1      633.87      648.94     19.37 o 
  -3  -9   1       26.22       24.87      5.13 o 
  -2  -9   1      617.78      604.75     17.37 o 
  -1  -9   1       89.10       91.56      4.98 o 
   0  -9   1        6.19        6.37      2.33 o 
   1  -9   1       28.97       26.89      3.12 o 
   2  -9   1      312.41      299.67     26.76 o 
   3  -9   1       20.73       24.92      3.12 o 
   4  -9   1       39.62       44.67      3.93 o 
   5  -9   1      804.66      830.42     14.52 o 
   6  -9   1      189.52      146.18      6.81 o 
   7  -9   1       91.73      104.41      9.03 o 
   8  -9   1      156.96      125.91     10.21 o 
   9  -9   1       50.58       46.03      5.31 o 
  -8  -8   1        0.14       -3.69      5.08 o 
  -7  -8   1       12.76        8.87      5.38 o 
  -6  -8   1      381.06      373.87     15.83 o 
  -5  -8   1      125.30      136.57     10.16 o 
  -4  -8   1      287.86      266.47     12.13 o 
  -3  -8   1      765.72      774.77     19.04 o 
  -2  -8   1     1538.39     1588.20     93.99 o 
  -1  -8   1     1190.46     1223.85     39.48 o 
   0  -8   1     2252.01     2213.19    123.35 o 
   1  -8   1       71.00       76.72     12.49 o 
   2  -8   1     1348.55     1344.27     57.76 o 
   3  -8   1     1039.87     1010.34     41.19 o 
   4  -8   1      589.66      568.31     12.16 o 
   5  -8   1      726.10      764.15     30.21 o 
   6  -8   1      877.11      862.13     14.78 o 
   7  -8   1      148.90      203.73     11.40 o 
   8  -8   1      178.04      179.94     11.40 o 
   9  -8   1        2.22       -0.48      2.84 o 
  10  -8   1      186.40      179.42      8.94 o 
  -9  -7   1       34.90       23.08      7.18 o 
  -8  -7   1      271.26      278.29     15.00 o 
  -7  -7   1       92.41       90.09      9.08 o 
  -6  -7   1      552.01      536.44     17.87 o 
  -5  -7   1       27.59       36.41      5.90 o 
  -4  -7   1        9.25       18.92      4.36 o 
  -3  -7   1      703.63      742.69     38.89 o 
  -2  -7   1       74.73       85.90      4.75 o 
  -1  -7   1      131.89      133.40      5.13 o 
   0  -7   1      586.58      620.08     17.62 o 
   1  -7   1       35.46       36.56      3.05 o 
   2  -7   1      104.90       86.52      8.85 o 
   3  -7   1     1229.82     1227.28     32.64 o 
   4  -7   1      488.75      484.47     16.62 o 
   5  -7   1        1.60        1.86      1.88 o 
   6  -7   1      358.84      345.91     13.22 o 
   7  -7   1      221.10      210.12     11.09 o 
   8  -7   1       75.91       75.53      7.28 o 
   9  -7   1      616.17      649.75     14.91 o 
  10  -7   1      145.35      126.04      7.46 o 
  -9  -6   1        4.71       23.79      6.51 o 
  -8  -6   1        5.03       -0.72      4.31 o 
  -7  -6   1       51.37       52.11      7.03 o 
  -6  -6   1      391.69      391.11     14.92 o 
  -5  -6   1       15.51       14.82      4.05 o 
  -4  -6   1     2362.34     2500.43    113.88 o 
  -3  -6   1      876.92      906.47     38.86 o 
  -2  -6   1     2249.00     2344.00     81.04 o 
  -1  -6   1      110.98      119.27      4.36 o 
   0  -6   1     1477.90     1399.18     53.86 o 
   1  -6   1     1803.01     1811.41    104.42 o 
   2  -6   1    10990.32    11131.70    671.52 o 
   3  -6   1      210.90      191.63      7.71 o 
   4  -6   1     2425.23     2362.81     20.08 o 
   5  -6   1      647.39      654.74     19.74 o 
   6  -6   1      475.32      482.28     14.83 o 
   7  -6   1       58.27       54.86      4.11 o 
   8  -6   1       32.97       30.04      3.77 o 
   9  -6   1       60.89       55.50      4.97 o 
  10  -6   1       12.49       11.65      3.48 o 
  11  -6   1       60.25       75.86      9.44 o 
 -10  -5   1      319.60      317.91     16.70 o 
  -9  -5   1      207.71      194.18     13.09 o 
  -8  -5   1        0.62       -3.44      3.64 o 
  -7  -5   1        5.73        2.72      3.85 o 
  -6  -5   1       39.89       40.62      5.49 o 
  -5  -5   1       60.65       62.34      3.54 o 
  -4  -5   1      166.90      164.90      7.37 o 
  -3  -5   1      148.20      147.13      5.39 o 
  -2  -5   1      435.46      487.45     15.99 o 
  -1  -5   1      318.98      344.47      7.26 o 
   0  -5   1     1330.55     1330.79     15.07 o 
   1  -5   1       24.98       58.63     11.23 o 
   2  -5   1     3531.33     3828.78     73.01 o 
   3  -5   1     4317.88     4396.98     24.72 o 
   4  -5   1     1078.44     1072.47     32.87 o 
   5  -5   1      155.45      125.52      7.19 o 
   6  -5   1      286.37      283.39     11.31 o 
   7  -5   1      586.13      568.66     17.34 o 
   8  -5   1      326.09      331.63      9.61 o 
   9  -5   1      481.93      447.34     17.49 o 
  10  -5   1      220.98      215.10     12.63 o 
  11  -5   1      289.50      297.97     15.67 o 
 -10  -4   1      630.33      565.61     21.42 o 
  -9  -4   1      163.78      165.70     12.11 o 
  -8  -4   1     1161.22     1167.64     26.17 o 
  -7  -4   1        4.28        6.92      3.85 o 
  -6  -4   1      839.45      812.83     11.40 o 
  -5  -4   1       54.23       66.02      8.88 o 
  -4  -4   1     2859.50     3152.94    129.42 o 
  -3  -4   1      339.59      306.72      7.06 o 
  -2  -4   1     4099.71     4597.82    200.30 o 
  -1  -4   1     2453.92     2952.39    109.77 o 
   0  -4   1     3515.02     3617.68    179.47 o 
   1  -4   1      260.65      262.67      4.80 o 
   2  -4   1     1435.60     1366.11     11.72 o 
   3  -4   1       28.48       32.04      2.41 o 
   4  -4   1     4737.49     4998.52     38.61 o 
   5  -4   1      836.68      958.30     17.86 o 
   6  -4   1     1373.27     1328.24     16.04 o 
   7  -4   1     1359.95     1338.34     17.24 o 
   8  -4   1      116.83      102.48      5.74 o 
   9  -4   1       23.87       23.23      4.97 o 
  10  -4   1       49.29       50.68      6.87 o 
  11  -4   1      143.10      140.77     10.93 o 
 -11  -3   1       32.99       36.26      7.80 o 
 -10  -3   1       19.10       19.79      6.26 o 
  -9  -3   1      275.30      286.31     14.18 o 
  -8  -3   1      226.07      232.01     12.07 o 
  -7  -3   1      155.24      162.28      5.86 o 
  -6  -3   1      270.60      282.83      6.84 o 
  -5  -3   1       23.41       27.79      2.44 o 
  -4  -3   1      478.80      465.19      6.86 o 
  -3  -3   1      200.20      248.44      9.16 o 
  -2  -3   1      840.91     1089.13     50.69 o 
  -1  -3   1      819.44      878.62     21.47 o 
   0  -3   1      751.76      712.02     25.74 o 
   1  -3   1    12544.13    12201.23    610.99 o 
   2  -3   1     3244.55     3192.78     24.05 o 
   3  -3   1      102.86      102.71      3.50 o 
   4  -3   1     2290.45     2294.44     24.56 o 
   5  -3   1     1559.92     1436.57     14.94 o 
   6  -3   1     2416.43     2267.24     20.34 o 
   7  -3   1      746.45      686.14     12.06 o 
   8  -3   1      990.42      942.55     21.50 o 
   9  -3   1        4.74        2.72      3.33 o 
  10  -3   1      177.17      191.07     11.40 o 
  11  -3   1        1.08        2.41      4.41 o 
 -11  -2   1       67.81       61.71      8.87 o 
 -10  -2   1      116.43      129.46     10.78 o 
  -9  -2   1        2.38        6.10      4.67 o 
  -8  -2   1      245.57      233.69      7.47 o 
  -7  -2   1      105.18      120.84      5.23 o 
  -6  -2   1     4294.94     4249.00     74.78 o 
  -5  -2   1      709.01      732.23      9.39 o 
  -4  -2   1     8307.65     8383.78    270.49 o 
  -3  -2   1     1610.63     1812.57     22.19 o 
  -2  -2   1       38.91       32.61      4.59 o 
  -1  -2   1     1811.68     2130.85     37.80 o 
   0  -2   1     2889.43     3329.69     20.72 o 
   1  -2   1       78.47       83.80      2.12 o 
   2  -2   1      976.91      997.21     37.36 o 
   3  -2   1     2060.71     1995.95     14.96 o 
   4  -2   1      740.03      660.71      8.87 o 
   5  -2   1      656.73      645.37      9.67 o 
   6  -2   1       14.50        9.59      2.77 o 
   7  -2   1       67.12       86.76      6.46 o 
   8  -2   1      247.44      225.09     10.74 o 
   9  -2   1      551.55      532.65     16.94 o 
  10  -2   1      183.96      176.76     11.04 o 
  11  -2   1      134.39      140.76     10.62 o 
 -11  -1   1      298.10      280.43     15.46 o 
 -10  -1   1       92.87       80.40      9.24 o 
  -9  -1   1        9.46       11.33      2.84 o 
  -8  -1   1      803.29      808.39     13.10 o 
  -7  -1   1      264.29      269.67      7.21 o 
  -6  -1   1       76.01       80.84      3.91 o 
  -5  -1   1      860.27      803.66     25.89 o 
  -4  -1   1     3139.81     3261.80    114.34 o 
  -3  -1   1      557.22      537.67     20.95 o 
  -2  -1   1     9490.74     9851.23    855.40 o 
   0  -1   1    10680.41     9987.27     86.44 o 
   1  -1   1    11429.21    10566.64    104.91 o 
   3  -1   1     4839.08     4302.86     29.06 o 
   4  -1   1      375.12      309.46      8.41 o 
   5  -1   1      115.25       83.90      5.13 o 
   6  -1   1      659.08      634.03     14.56 o 
   8  -1   1     1177.93     1103.20     22.26 o 
   9  -1   1       99.41       89.59      7.85 o 
  10  -1   1       62.97       74.33      7.80 o 
  11  -1   1       67.11       80.82      6.58 o 
 -11   0   1      231.25      232.97     14.12 o 
 -10   0   1      102.97      105.29      6.41 o 
  -9   0   1      133.43      138.45      6.37 o 
  -8   0   1      912.13      843.83     13.42 o 
  -7   0   1      798.02      808.80     16.17 o 
  -6   0   1      102.68       98.87      5.60 o 
  -5   0   1     2149.57     2089.32     15.23 o 
  -4   0   1      205.68      160.56      3.80 o 
  -3   0   1       37.79       30.74      2.21 o 
  -2   0   1       10.90       22.98      1.54 o 
  -1   0   1      294.86      301.05      4.01 o 
   1   0   1        4.18        4.15      0.72 o 
   2   0   1       39.07       37.01      2.36 o 
   3   0   1     4426.20     4126.39     27.87 o 
   4   0   1       61.32       57.94      3.90 o 
   5   0   1     2632.02     2604.77     26.67 o 
   6   0   1      898.06      848.54     16.56 o 
   7   0   1       16.75       21.23      3.64 o 
   8   0   1       91.73       99.65      7.54 o 
   9   0   1       37.40       35.44      4.12 o 
  10   0   1      529.34      581.02     13.83 o 
  11   0   1      105.67      102.41     10.52 o 
 -11   1   1       23.35       16.20      5.85 o 
 -10   1   1        2.22       -1.25      2.56 o 
  -9   1   1        0.89        0.51      3.03 o 
  -8   1   1      150.47      153.76      8.37 o 
  -7   1   1       21.67       23.75      3.05 o 
  -6   1   1      458.31      355.42      7.23 o 
  -5   1   1        2.07        4.86      1.07 o 
  -4   1   1      536.30      475.92      9.57 o 
  -3   1   1        3.85       11.13      1.59 o 
  -2   1   1      504.71      552.70      7.86 o 
  -1   1   1      933.68     1108.55     10.13 o 
   0   1   1     9575.24     8943.52     53.04 o 
   2   1   1    30555.58    27382.70   3374.76 o 
   3   1   1     1880.35     1980.25     18.70 o 
   4   1   1     2886.56     2833.43     25.23 o 
   5   1   1     1595.05     1569.14     20.47 o 
   6   1   1      593.90      512.68      9.56 o 
   7   1   1       26.56       29.11      3.17 o 
   8   1   1       15.45       14.44      2.92 o 
   9   1   1      289.44      290.04      9.40 o 
  10   1   1       49.68       46.09      5.12 o 
  11   1   1        2.17       -2.05      5.13 o 
 -11   2   1      242.64      230.63     12.68 o 
 -10   2   1      197.65      202.09     11.35 o 
  -9   2   1      531.58      515.90     16.11 o 
  -8   2   1      401.76      401.65     10.14 o 
  -7   2   1     1089.67     1008.17     13.59 o 
  -6   2   1      349.96      339.40     10.45 o 
  -5   2   1      205.35      229.55      7.92 o 
  -4   2   1     3348.25     3381.04     27.87 o 
  -3   2   1     2845.92     2818.22     23.08 o 
  -2   2   1     3799.76     3831.30    140.91 o 
   0   2   1     5560.12     6212.01     31.63 o 
   1   2   1    14443.55    13882.65    359.43 o 
   2   2   1    32531.91    31222.12   3192.92 o 
   3   2   1     1792.04     1984.15     14.25 o 
   4   2   1      810.20      697.98      9.39 o 
   5   2   1      482.99      500.62     15.64 o 
   6   2   1     1231.48     1219.80     14.85 o 
   7   2   1      713.18      719.41     12.42 o 
   8   2   1      274.37      258.30      8.40 o 
   9   2   1      232.23      238.77      8.63 o 
  10   2   1       67.99       77.61      9.44 o 
  11   2   1        6.03        0.36      5.28 o 
 -11   3   1       38.87       37.85      6.21 o 
 -10   3   1      847.82      854.35     15.86 o 
  -9   3   1      391.01      346.85      9.67 o 
  -8   3   1      315.92      303.02      8.55 o 
  -7   3   1      393.33      348.66     12.09 o 
  -6   3   1     1087.01     1107.05     19.45 o 
  -5   3   1     4531.30     4350.19     36.44 o 
  -4   3   1     2627.23     2383.56     14.71 o 
  -3   3   1      740.16      884.62     26.79 o 
  -2   3   1      202.81      174.32      3.72 o 
  -1   3   1     1886.07     1958.21     95.78 o 
   0   3   1     1313.09     1384.96     52.24 o 
   1   3   1       38.87       26.79      2.18 o 
   2   3   1      265.81      212.30      4.62 o 
   3   3   1      314.17      347.72      9.58 o 
   4   3   1     5428.23     5808.57     28.76 o 
   5   3   1      309.14      298.34      8.92 o 
   6   3   1     1102.30     1097.01     27.47 o 
   7   3   1      209.57      209.68      8.99 o 
   8   3   1       12.09       12.85      3.23 o 
   9   3   1       84.79       81.16      8.98 o 
  10   3   1       46.18       50.67      8.15 o 
 -11   4   1       43.72       42.26      6.92 o 
 -10   4   1       46.65       53.78      4.85 o 
  -9   4   1       71.19       65.75      5.87 o 
  -8   4   1      236.28      207.13     10.69 o 
  -7   4   1       63.52       46.58      5.54 o 
  -6   4   1      107.26       83.20      6.26 o 
  -5   4   1      265.90      277.36      5.55 o 
  -4   4   1      242.39      257.79      6.12 o 
  -3   4   1     1196.26     1309.67     24.94 o 
  -2   4   1     2700.30     2885.88     40.10 o 
  -1   4   1      467.72      412.24      6.07 o 
   0   4   1     5184.03     5276.04    359.56 o 
   1   4   1     1998.94     2263.07     47.78 o 
   2   4   1     2604.92     2768.00     92.17 o 
   3   4   1      680.33      700.45     18.28 o 
   4   4   1     2349.37     2321.98     67.28 o 
   5   4   1      255.38      274.47     10.46 o 
   6   4   1      650.98      655.62     11.57 o 
   7   4   1        3.34        3.05      2.50 o 
   8   4   1      951.15      954.94     24.78 o 
   9   4   1      129.60      125.37     11.34 o 
  10   4   1      167.73      155.47     12.57 o 
 -11   5   1       76.90       69.19      5.87 o 
 -10   5   1      132.56      128.74      7.18 o 
  -9   5   1       79.75       81.43      5.67 o 
  -8   5   1      935.48      903.60     21.64 o 
  -7   5   1      786.71      818.32     19.56 o 
  -6   5   1     1824.77     1730.61     26.71 o 
  -5   5   1       45.78       46.27      4.87 o 
  -4   5   1      264.44      247.51     10.78 o 
  -3   5   1     3402.01     3437.55     25.43 o 
  -2   5   1     6426.40     6479.64    217.65 o 
  -1   5   1      208.84      183.37      8.87 o 
   0   5   1      150.35      120.64      3.95 o 
   1   5   1       19.69       27.68      2.33 o 
   2   5   1        1.04        1.97      1.36 o 
   3   5   1      939.47      936.48     38.56 o 
   4   5   1       18.36       31.39      3.02 o 
   5   5   1       74.02       84.26      4.85 o 
   6   5   1        0.49        3.03      2.38 o 
   7   5   1      189.41      161.12     10.73 o 
   8   5   1       19.57       20.87      6.26 o 
   9   5   1       50.55       47.90      8.00 o 
 -11   6   1       30.63       26.06      4.49 o 
 -10   6   1      105.68       93.32      6.40 o 
  -9   6   1      376.47      325.58     14.55 o 
  -8   6   1      203.24      232.47     11.97 o 
  -7   6   1      154.23      132.04      8.98 o 
  -6   6   1     1844.07     1833.78     28.66 o 
  -5   6   1       53.67       58.79      3.87 o 
  -4   6   1      499.13      400.30      8.13 o 
  -3   6   1      528.81      623.15     25.30 o 
  -2   6   1      212.80      206.20     13.60 o 
  -1   6   1     4477.63     4516.61    361.95 o 
   0   6   1     3750.97     4008.98    208.15 o 
   1   6   1     1989.08     2050.98    114.89 o 
   2   6   1     1310.87     1342.31     42.83 o 
   3   6   1      146.04      151.69      5.85 o 
   4   6   1     1297.98     1393.43     49.27 o 
   5   6   1       39.32       41.59      4.90 o 
   6   6   1      457.56      437.54     15.90 o 
   7   6   1       53.75       58.63      7.85 o 
   8   6   1      134.51      128.50     10.93 o 
   9   6   1       15.53       20.67      6.67 o 
 -11   7   1      296.33      315.97     11.60 o 
 -10   7   1       69.72       63.16      4.74 o 
  -9   7   1      128.13      128.50     10.06 o 
  -8   7   1       16.91       12.97      4.72 o 
  -7   7   1      386.81      431.79     15.53 o 
  -6   7   1      880.67      865.69     20.76 o 
  -5   7   1      344.96      362.08      8.71 o 
  -4   7   1       26.51       20.46      2.53 o 
  -3   7   1       59.25       78.04      4.12 o 
  -2   7   1       85.60      128.18     10.83 o 
  -1   7   1       54.64       92.37      4.22 o 
   0   7   1      566.32      555.32     38.27 o 
   1   7   1        4.88        8.47      2.05 o 
   2   7   1       14.63       11.51      2.32 o 
   3   7   1       74.71       71.33      4.45 o 
   4   7   1      331.11      330.95      8.48 o 
   5   7   1       75.99       80.03      7.90 o 
   6   7   1      303.75      293.56     14.18 o 
   7   7   1      130.02      117.98     10.31 o 
   8   7   1      311.66      324.12     16.75 o 
 -10   8   1       86.90      103.42     10.21 o 
  -9   8   1        4.88        0.77      4.56 o 
  -8   8   1      709.05      692.11     21.44 o 
  -7   8   1      515.08      503.78     17.45 o 
  -6   8   1      264.70      265.22     12.54 o 
  -5   8   1       71.72       73.89      4.63 o 
  -4   8   1      736.85      758.70     17.91 o 
  -3   8   1      270.93      235.16     16.22 o 
  -2   8   1     1098.71     1032.17     94.88 o 
  -1   8   1       57.88       61.55      4.17 o 
   0   8   1     1328.54     1304.36     87.80 o 
   1   8   1     3126.02     3316.26    152.85 o 
   2   8   1     1836.55     1998.31     99.06 o 
   3   8   1      215.16      217.09      8.04 o 
   4   8   1      133.16      151.36     10.11 o 
   5   8   1      110.06      102.27      9.49 o 
   6   8   1      291.68      280.20     14.33 o 
   7   8   1       39.27       36.26      7.64 o 
   8   8   1       24.49       16.77      6.97 o 
 -10   9   1       58.29       63.45      9.08 o 
  -9   9   1      170.46      201.36     13.09 o 
  -8   9   1       43.02       32.26      6.51 o 
  -7   9   1      263.40      304.25     14.54 o 
  -6   9   1       94.56      103.29      5.88 o 
  -5   9   1      660.20      656.75     12.75 o 
  -4   9   1       10.77        9.92      2.50 o 
  -3   9   1      161.91      137.01     14.40 o 
  -2   9   1      404.01      373.90     35.83 o 
  -1   9   1        4.05        4.39      2.19 o 
   0   9   1       72.58       80.25      4.96 o 
   1   9   1      446.42      466.23     26.53 o 
   2   9   1      114.76      123.97      9.37 o 
   3   9   1      190.90      205.08     10.99 o 
   4   9   1      204.54      192.40     11.71 o 
   5   9   1       90.62      104.97      9.59 o 
   6   9   1      226.61      196.35     12.99 o 
   7   9   1       57.76       64.01      9.39 o 
  -9  10   1      141.35      157.55     12.52 o 
  -8  10   1      317.51      360.00     16.85 o 
  -7  10   1      497.35      462.16     18.21 o 
  -6  10   1      503.66      532.24     12.55 o 
  -5  10   1      157.82      153.29      6.99 o 
  -4  10   1       24.20       22.35      3.37 o 
  -3  10   1      448.22      463.22     30.41 o 
  -2  10   1      494.01      477.26     47.25 o 
  -1  10   1      340.92      311.65     26.27 o 
   0  10   1      366.11      381.42     23.24 o 
   1  10   1       63.85       63.57      5.02 o 
   2  10   1        8.80        9.33      4.31 o 
   3  10   1        0.60       -0.51      3.74 o 
   4  10   1       58.63       50.11      7.33 o 
   5  10   1      110.64      116.01     11.13 o 
   6  10   1        1.09        3.38      5.74 o 
  -8  11   1       10.36        8.26      5.23 o 
  -7  11   1       22.58       23.74      6.36 o 
  -6  11   1       48.28       49.44      7.54 o 
  -5  11   1       42.64       31.13      6.15 o 
  -4  11   1      181.94      181.00     12.58 o 
  -3  11   1       61.04       63.15      5.07 o 
  -2  11   1       80.26       80.45      7.41 o 
  -1  11   1        0.66        0.78      2.42 o 
   0  11   1      457.02      454.74     22.27 o 
   1  11   1      447.60      422.91     16.05 o 
   2  11   1      394.38      400.06     16.04 o 
   3  11   1        7.72        4.46      5.08 o 
   4  11   1      128.95      143.01     11.39 o 
  -7  12   1       72.18       87.31      9.85 o 
  -6  12   1       33.42       39.85      7.44 o 
  -5  12   1      374.62      349.23     16.34 o 
  -4  12   1      738.05      733.66     22.56 o 
  -3  12   1      273.82      247.58     13.20 o 
  -2  12   1       49.58       59.14      7.69 o 
  -1  12   1      127.61      150.74     11.91 o 
   0  12   1       18.49       13.74      5.28 o 
   1  12   1       57.92       66.37      8.21 o 
   2  12   1       21.82       15.13      5.74 o 
   3  12   1        1.48       -0.87      4.97 o 
  -4  13   1       73.02       63.61      8.72 o 
  -3  13   1      211.29      216.91     13.50 o 
  -2  13   1       87.60       92.55      9.85 o 
   1 -14   2      173.56      168.25     12.88 o 
   2 -14   2      141.53      114.08     10.67 o 
  -3 -13   2      238.66      232.66     14.94 o 
  -2 -13   2       40.69       41.49      8.05 o 
  -1 -13   2        1.17        3.03      5.02 o 
   0 -13   2        4.46        5.33      4.92 o 
   1 -13   2        1.15        0.15      4.20 o 
   2 -13   2       62.23       57.91      7.95 o 
   3 -13   2       65.35       53.14      5.82 o 
   4 -13   2        9.18        8.08      3.48 o 
   5 -13   2       87.10       97.94      6.93 o 
  -4 -12   2       71.56       61.20      9.03 o 
  -3 -12   2       49.31       58.37      8.46 o 
  -2 -12   2      289.87      266.41     14.18 o 
  -1 -12   2      342.94      319.45     15.06 o 
   0 -12   2      572.82      550.92     18.99 o 
   1 -12   2       75.80       55.35      7.23 o 
   2 -12   2      206.66      223.66     16.51 o 
   3 -12   2      447.43      404.89     22.40 o 
   4 -12   2      401.32      347.55     21.85 o 
   5 -12   2        0.81        0.20      2.90 o 
   6 -12   2        8.01        2.89      3.04 o 
   7 -12   2      116.35      122.70     13.47 o 
  -6 -11   2       14.52       21.38      6.92 o 
  -5 -11   2        0.14       -2.67      4.92 o 
  -4 -11   2        3.11        2.82      4.41 o 
  -3 -11   2      106.25      106.57      9.65 o 
  -2 -11   2       72.80       50.33      7.23 o 
  -1 -11   2      329.74      295.01     13.93 o 
   0 -11   2      262.04      255.94     12.89 o 
   1 -11   2      421.65      439.88     19.31 o 
   2 -11   2       16.46       13.19      3.15 o 
   3 -11   2       91.67       78.31      8.23 o 
   4 -11   2      703.17      709.87     52.04 o 
   5 -11   2      456.84      398.53     21.14 o 
   6 -11   2      504.43      555.33     21.63 o 
   7 -11   2      152.94      160.87      9.14 o 
   8 -11   2      142.49      151.70      6.88 o 
  -7 -10   2       20.63       26.82      7.44 o 
  -6 -10   2      444.49      419.84     18.56 o 
  -5 -10   2      171.04      175.04     11.96 o 
  -4 -10   2      392.80      332.97     15.01 o 
  -3 -10   2      379.91      339.04     14.50 o 
  -2 -10   2      507.33      471.44     16.32 o 
  -1 -10   2      332.54      334.05     13.52 o 
   0 -10   2      543.34      523.34     17.74 o 
   1 -10   2      112.87      118.71     10.42 o 
   2 -10   2      521.87      493.33     30.07 o 
   3 -10   2       39.20       38.18      3.88 o 
   4 -10   2       22.28       26.83      5.21 o 
   5 -10   2       76.53       80.01      5.46 o 
   6 -10   2        4.46        2.21      2.44 o 
   7 -10   2        1.19        0.00      3.79 o 
   8 -10   2        7.30       16.43      3.26 o 
   9 -10   2      259.48      245.19     10.49 o 
  -8  -9   2        0.36        1.64      5.90 o 
  -7  -9   2       11.47       15.28      6.36 o 
  -6  -9   2      129.43      103.36      9.80 o 
  -5  -9   2      169.18      170.23     11.19 o 
  -4  -9   2      220.36      207.65     11.50 o 
  -3  -9   2     1309.80     1370.94     26.68 o 
  -2  -9   2     1871.49     1845.70     29.99 o 
  -1  -9   2      339.17      341.71     11.88 o 
   0  -9   2      462.81      487.22     25.25 o 
   1  -9   2      325.04      285.51     12.96 o 
   2  -9   2      201.53      217.56     13.02 o 
   3  -9   2     2123.72     2049.13    140.24 o 
   4  -9   2       97.44       90.52      6.65 o 
   5  -9   2      290.89      352.82     14.57 o 
   6  -9   2      325.62      350.65     12.08 o 
   7  -9   2       38.30       36.21      6.10 o 
   8  -9   2      478.56      499.66     13.40 o 
   9  -9   2      141.15      133.33      7.80 o 
  -8  -8   2      565.01      588.00     21.77 o 
  -7  -8   2        8.26        4.82      5.13 o 
  -6  -8   2       70.33      100.96      9.23 o 
  -5  -8   2       16.30       25.59      5.23 o 
  -4  -8   2      400.38      434.17     15.28 o 
  -3  -8   2      871.65      813.55     19.48 o 
  -2  -8   2     3193.43     3336.57    147.91 o 
  -1  -8   2      870.27      854.40     41.34 o 
   0  -8   2      928.11      951.28     50.03 o 
   1  -8   2      193.66      183.76     17.08 o 
   2  -8   2     1958.72     1844.94    132.21 o 
   3  -8   2       32.36       34.43      3.28 o 
   4  -8   2      268.37      263.23      7.85 o 
   5  -8   2      402.55      419.20     10.11 o 
   6  -8   2      952.90      946.01     31.12 o 
   7  -8   2        2.56        1.94      1.92 o 
   8  -8   2      203.32      175.81      8.10 o 
   9  -8   2      225.64      237.65      9.78 o 
  10  -8   2      435.43      416.45     13.23 o 
  -9  -7   2        0.61       -1.23      4.87 o 
  -8  -7   2       24.23       29.49      6.87 o 
  -7  -7   2        2.35       -2.87      3.79 o 
  -6  -7   2      183.19      202.10     11.71 o 
  -5  -7   2       83.12       95.79      7.95 o 
  -4  -7   2      906.47      888.85     20.11 o 
  -3  -7   2      379.69      428.57     13.43 o 
  -2  -7   2     4138.73     4449.32    183.23 o 
  -1  -7   2     2193.30     2209.00     68.84 o 
   0  -7   2      220.20      196.25      6.68 o 
   1  -7   2      220.48      290.42     22.00 o 
   2  -7   2     2342.59     2327.12    112.85 o 
   3  -7   2      590.57      542.45     33.30 o 
   4  -7   2     1283.68     1382.46     39.84 o 
   5  -7   2      820.95      810.28     13.26 o 
   6  -7   2      173.95      183.98     10.01 o 
   7  -7   2       61.48       67.69      5.33 o 
   8  -7   2        0.69        2.71      2.35 o 
   9  -7   2        1.27       -3.00      2.41 o 
  10  -7   2      144.61      156.48     11.60 o 
 -10  -6   2       85.07       78.13     10.26 o 
  -9  -6   2      128.75      134.35     11.75 o 
  -8  -6   2      127.09      135.69     10.67 o 
  -7  -6   2      228.21      243.25     12.94 o 
  -6  -6   2      190.84      193.40     10.58 o 
  -5  -6   2        0.48        1.95      2.97 o 
  -4  -6   2      256.12      267.09     10.90 o 
  -3  -6   2      480.46      542.85     24.38 o 
  -2  -6   2      229.90      229.40      5.96 o 
  -1  -6   2      141.76      141.03      8.17 o 
   0  -6   2      391.38      460.30     11.70 o 
   1  -6   2     1526.24     1549.18     71.94 o 
   2  -6   2       21.34       23.69      2.39 o 
   3  -6   2     1587.85     1621.77     15.87 o 
   4  -6   2       20.01       28.58      2.75 o 
   5  -6   2      760.56      821.92     12.84 o 
   6  -6   2     1206.05     1152.30     16.25 o 
   7  -6   2     1144.95     1106.65     16.90 o 
   8  -6   2       98.95       92.86      5.73 o 
   9  -6   2      174.88      172.49      7.93 o 
  10  -6   2       28.74       27.49      6.10 o 
  11  -6   2      108.90      138.07     11.75 o 
 -10  -5   2      303.28      277.92     16.03 o 
  -9  -5   2       48.56       42.37      7.28 o 
  -8  -5   2      166.79      153.44     10.73 o 
  -7  -5   2      196.26      193.96     10.94 o 
  -6  -5   2       49.49       52.89      6.31 o 
  -5  -5   2      828.59      789.15     18.04 o 
  -4  -5   2     1864.52     2049.59     89.03 o 
  -3  -5   2     1034.29     1093.25     53.55 o 
  -2  -5   2      435.58      384.60     12.35 o 
  -1  -5   2       18.12       18.50      3.41 o 
   0  -5   2     4492.73     4462.31    200.47 o 
   1  -5   2     6287.44     6604.78    406.67 o 
   2  -5   2     6587.47     6925.44    193.72 o 
   3  -5   2       11.27       10.13      1.81 o 
   4  -5   2     1441.99     1537.83     20.17 o 
   5  -5   2      300.41      285.10     10.44 o 
   6  -5   2     3261.33     3082.10     25.80 o 
   7  -5   2        1.20       11.13      3.05 o 
   8  -5   2       19.43       17.66      3.17 o 
   9  -5   2       10.84       16.05      4.92 o 
  10  -5   2        2.94        3.28      4.15 o 
  11  -5   2       73.83       77.00      9.44 o 
 -11  -4   2       29.68       33.39      8.10 o 
 -10  -4   2      303.55      280.25     15.31 o 
  -9  -4   2       11.63       12.92      5.64 o 
  -8  -4   2       32.19       36.16      6.41 o 
  -7  -4   2      220.15      239.58     11.51 o 
  -6  -4   2       75.51       83.58      6.98 o 
  -5  -4   2       18.35       10.98      1.74 o 
  -4  -4   2       22.61       22.09      1.91 o 
  -3  -4   2      471.32      579.99     26.11 o 
  -2  -4   2     4441.66     5026.47    205.72 o 
  -1  -4   2       82.60      121.24      3.34 o 
   0  -4   2      734.85      757.95     20.66 o 
   1  -4   2    12064.53    13088.81     54.38 o 
   2  -4   2    17070.16    17196.42     49.71 o 
   3  -4   2     2023.18     2231.91     16.77 o 
   4  -4   2     7394.31     7168.96     33.90 o 
   5  -4   2        6.43        5.85      1.81 o 
   6  -4   2      746.63      727.33     12.20 o 
   7  -4   2      193.52      186.79      6.90 o 
   8  -4   2      666.68      627.67     18.40 o 
   9  -4   2      112.13      113.92      8.93 o 
  10  -4   2      118.43      129.16     10.06 o 
  11  -4   2       70.52       69.56      8.67 o 
 -11  -3   2        1.31       -1.74      5.44 o 
 -10  -3   2      254.56      272.26     15.10 o 
  -9  -3   2      286.15      286.34     14.23 o 
  -8  -3   2     2706.72     2762.63     38.28 o 
  -7  -3   2      283.65      269.91     11.87 o 
  -6  -3   2      426.03      440.22      7.84 o 
  -5  -3   2      988.32     1010.10     10.37 o 
  -4  -3   2     2257.43     2311.45     14.08 o 
  -3  -3   2     8790.05     9440.01     68.76 o 
  -2  -3   2      163.73      204.18      7.90 o 
  -1  -3   2       14.90       39.76      1.36 o 
   0  -3   2      366.39      375.94      8.87 o 
   1  -3   2     2488.45     2581.84     32.13 o 
   2  -3   2        9.90       11.45      1.06 o 
   3  -3   2      394.25      390.82     12.87 o 
   4  -3   2      536.31      489.35      8.27 o 
   5  -3   2      246.84      245.90      6.49 o 
   6  -3   2      188.94      212.06      9.40 o 
   7  -3   2      344.84      313.16     12.19 o 
   8  -3   2      975.70      926.75     21.75 o 
   9  -3   2      284.26      290.14     13.26 o 
  10  -3   2        0.91        1.03      3.59 o 
  11  -3   2      276.22      290.65     15.36 o 
 -11  -2   2      260.45      246.67     15.15 o 
 -10  -2   2        3.63        8.10      5.23 o 
  -9  -2   2        0.36        3.69      4.00 o 
  -8  -2   2       32.78       29.34      5.54 o 
  -7  -2   2      350.40      372.10      8.03 o 
  -6  -2   2        0.55        0.32      1.40 o 
  -5  -2   2      700.51      819.02      9.37 o 
  -4  -2   2     1005.75     1061.01     30.80 o 
  -3  -2   2      240.36      258.11      6.82 o 
  -2  -2   2        4.42        7.13      1.54 o 
  -1  -2   2      187.06      206.41      4.90 o 
   0  -2   2     1850.96     1761.16     12.95 o 
   1  -2   2      641.74      591.80     15.32 o 
   2  -2   2     6048.27     6072.32    266.27 o 
   3  -2   2     3075.06     3140.52     26.32 o 
   4  -2   2     2752.75     2415.39     25.33 o 
   5  -2   2        3.06        1.44      1.85 o 
   6  -2   2     7415.78     6999.33     52.31 o 
   7  -2   2      175.39      189.80      9.40 o 
   8  -2   2      882.93      857.38     20.60 o 
   9  -2   2        0.80        1.59      3.38 o 
  10  -2   2      566.50      562.84     19.30 o 
  11  -2   2       17.25       12.82      5.28 o 
 -11  -1   2       26.88       18.92      6.51 o 
 -10  -1   2      203.07      198.14     12.53 o 
  -9  -1   2       63.87       72.79      8.16 o 
  -8  -1   2      306.43      315.73      8.79 o 
  -7  -1   2      716.68      704.85     11.85 o 
  -6  -1   2     5081.99     4982.21    226.44 o 
  -5  -1   2      196.48      199.99      5.65 o 
  -4  -1   2     4327.44     4174.13    141.32 o 
  -3  -1   2      790.77      905.40     31.77 o 
  -2  -1   2      658.25      681.33     24.89 o 
  -1  -1   2     1665.63     1820.09     14.65 o 
   0  -1   2     4164.61     4173.87     23.92 o 
   1  -1   2      993.29     1124.97     10.99 o 
   2  -1   2     2019.54     1923.13     17.75 o 
   3  -1   2     2415.71     2241.72     21.69 o 
   4  -1   2      290.44      308.13      8.91 o 
   5  -1   2        3.39        0.56      1.79 o 
   6  -1   2     1923.61     1898.97     26.18 o 
   7  -1   2      113.08      127.39      8.01 o 
   8  -1   2       72.07       67.57      6.98 o 
   9  -1   2       39.64       39.54      6.05 o 
  10  -1   2      116.83      125.92     10.16 o 
  11  -1   2      164.57      172.71     11.42 o 
 -11   0   2        7.74        6.77      5.49 o 
 -10   0   2      611.03      577.43     19.46 o 
  -9   0   2      112.18      103.64      5.50 o 
  -8   0   2      728.65      640.09     12.30 o 
  -7   0   2     1638.01     1569.01     29.37 o 
  -6   0   2      478.81      426.99      6.30 o 
  -5   0   2      115.31      132.54      5.44 o 
  -4   0   2     5543.39     5535.72     32.03 o 
  -3   0   2      154.01      115.97      4.01 o 
  -2   0   2    11655.66    12309.17     67.19 o 
  -1   0   2       21.41       29.81      1.59 o 
   0   0   2    11063.18    10560.51     63.39 o 
   1   0   2    10296.76     9972.21     47.95 o 
   2   0   2      415.16      442.47      8.38 o 
   3   0   2     5334.11     4993.77     33.46 o 
   4   0   2     1085.23     1052.75     16.24 o 
   5   0   2      367.04      355.54     10.56 o 
   6   0   2      558.79      579.30     14.54 o 
   7   0   2      257.13      242.30     10.48 o 
   8   0   2     1077.42     1057.68     22.54 o 
   9   0   2        1.55        3.73      2.93 o 
  10   0   2       25.17       21.04      4.26 o 
  11   0   2      139.94      139.49      8.20 o 
 -12   1   2       13.02        7.54      6.00 o 
 -11   1   2     1090.36     1112.26     27.78 o 
 -10   1   2      517.20      515.10     12.14 o 
  -9   1   2      826.72      836.81     14.18 o 
  -8   1   2       36.43       32.77      3.15 o 
  -7   1   2       91.92       97.33      8.49 o 
  -6   1   2      238.66      211.35      7.87 o 
  -5   1   2     4003.39     3905.38     30.84 o 
  -4   1   2        3.56       12.15      2.05 o 
  -3   1   2     3991.76     4144.39     26.79 o 
  -2   1   2     4518.00     4672.51    109.64 o 
  -1   1   2       73.56       73.31      2.07 o 
   0   1   2      881.82     1081.14     13.77 o 
   1   1   2     8106.51     7545.50     37.88 o 
   2   1   2      487.15      559.65      9.84 o 
   3   1   2     1091.17     1091.72     15.18 o 
   4   1   2      889.87      855.38     14.83 o 
   5   1   2     1567.96     1410.94     20.71 o 
   6   1   2       21.51       13.33      3.18 o 
   7   1   2      243.55      223.45      7.39 o 
   8   1   2      253.74      257.64      8.53 o 
   9   1   2      117.09      117.25      6.76 o 
  10   1   2      589.32      614.92     27.20 o 
 -12   2   2       46.27       46.36      8.31 o 
 -11   2   2      186.72      159.26     12.73 o 
 -10   2   2      829.91      795.46     27.64 o 
  -9   2   2      344.42      352.78      9.32 o 
  -8   2   2      250.04      225.65      7.16 o 
  -7   2   2        3.64        4.51      2.56 o 
  -6   2   2     4234.87     3944.38     35.37 o 
  -5   2   2       57.16       52.95      4.21 o 
  -4   2   2     3127.34     2918.23     21.32 o 
  -3   2   2      546.81      582.72      6.80 o 
  -2   2   2     5973.93     6277.72    103.28 o 
  -1   2   2      504.08      437.00      5.42 o 
   0   2   2      152.17      128.85      4.53 o 
   1   2   2     8310.87     8890.63     39.91 o 
   2   2   2     2585.60     2647.36     72.84 o 
   3   2   2     2393.43     2588.78     17.52 o 
   4   2   2     7261.21     7413.61    134.55 o 
   5   2   2     2501.98     2344.47     19.88 o 
   6   2   2       13.50       15.65      2.54 o 
   7   2   2        6.20        8.22      2.53 o 
   8   2   2        2.70        0.71      2.72 o 
   9   2   2        2.49        1.74      2.79 o 
  10   2   2        4.91        1.44      5.38 o 
 -11   3   2       15.85       12.61      3.43 o 
 -10   3   2       79.23       91.73      6.06 o 
  -9   3   2      887.22      918.17     15.35 o 
  -8   3   2      195.32      171.74      9.24 o 
  -7   3   2     1951.91     1948.11     27.67 o 
  -6   3   2      126.50      151.97      7.70 o 
  -5   3   2        9.65       14.91      1.84 o 
  -4   3   2      628.49      657.96      8.08 o 
  -3   3   2     1624.70     1758.91     50.35 o 
  -2   3   2     1482.97     1429.34     14.41 o 
  -1   3   2     4918.52     4710.40    253.30 o 
   0   3   2     2202.84     2130.80     80.76 o 
   1   3   2      331.59      281.79     13.04 o 
   2   3   2     1203.72     1266.36     12.68 o 
   3   3   2     4435.67     4671.31     36.46 o 
   4   3   2     5511.69     5659.80     29.96 o 
   5   3   2     1198.32     1285.90     49.54 o 
   6   3   2      577.56      556.40     10.83 o 
   7   3   2      434.57      408.19     13.84 o 
   8   3   2      877.67      848.93     38.67 o 
   9   3   2      272.42      259.55     14.28 o 
  10   3   2       32.13       26.77      7.69 o 
 -11   4   2      125.31      129.65      7.40 o 
 -10   4   2      150.96      147.46      7.15 o 
  -9   4   2      344.15      305.29     13.21 o 
  -8   4   2      889.66      921.06     21.12 o 
  -7   4   2     1711.64     1727.93     39.82 o 
  -6   4   2     1340.97     1425.79     14.63 o 
  -5   4   2     5681.00     5759.99    246.54 o 
  -4   4   2     1100.63     1182.90     58.81 o 
  -3   4   2      811.89      790.84     11.98 o 
  -2   4   2     1859.23     1859.79     33.53 o 
  -1   4   2       28.06       27.83      2.01 o 
   0   4   2      581.79      568.60     20.41 o 
   1   4   2      820.55      759.95     11.36 o 
   2   4   2      579.46      591.49     15.26 o 
   3   4   2      934.68     1027.39     24.30 o 
   4   4   2      383.25      369.72      8.00 o 
   5   4   2      406.50      397.02      8.85 o 
   6   4   2     2149.56     2191.98     48.97 o 
   7   4   2      196.09      159.61      7.05 o 
   8   4   2       35.42       30.57      6.77 o 
   9   4   2       57.37       65.09      9.13 o 
 -11   5   2       75.91       75.42      5.95 o 
 -10   5   2      106.29       99.03      6.28 o 
  -9   5   2       37.87       42.62      6.10 o 
  -8   5   2       36.91       33.95      5.49 o 
  -7   5   2        1.08        8.87      3.59 o 
  -6   5   2      389.92      436.70     13.69 o 
  -5   5   2      111.92      145.83     10.32 o 
  -4   5   2      974.15     1047.13     40.07 o 
  -3   5   2        3.02        5.53      1.45 o 
  -2   5   2     1212.00     1075.28     53.84 o 
  -1   5   2       47.14       43.06      2.75 o 
   0   5   2     2210.10     2274.59    132.71 o 
   1   5   2      158.34      149.85      4.65 o 
   2   5   2     6874.63     6953.90    143.58 o 
   3   5   2       10.64        4.93      1.84 o 
   4   5   2      827.06      816.64     15.76 o 
   5   5   2       57.80       55.41      4.25 o 
   6   5   2      295.08      331.32      9.23 o 
   7   5   2      257.16      253.66     13.10 o 
   8   5   2      650.20      678.29     22.19 o 
   9   5   2       25.45       26.77      7.03 o 
 -11   6   2       66.25       73.55      6.20 o 
 -10   6   2      189.02      201.81     12.63 o 
  -9   6   2       87.16       74.96      7.90 o 
  -8   6   2       19.62       21.23      4.92 o 
  -7   6   2      131.18      111.64      8.26 o 
  -6   6   2      175.16      196.32     10.17 o 
  -5   6   2      334.51      354.66     12.40 o 
  -4   6   2      883.19      915.18     12.06 o 
  -3   6   2     2341.19     2318.18     45.43 o 
  -2   6   2      219.07      259.01      9.89 o 
  -1   6   2      111.71       84.01      8.19 o 
   0   6   2      103.91      113.64      4.36 o 
   1   6   2       51.83       74.75      3.98 o 
   2   6   2      189.70      173.55      8.89 o 
   3   6   2       25.06       31.21      3.14 o 
   4   6   2      463.59      510.47     17.35 o 
   5   6   2        3.32        2.11      2.45 o 
   6   6   2      146.68      152.81     10.57 o 
   7   6   2       67.29       52.37      7.64 o 
   8   6   2        6.39        8.41      5.44 o 
 -10   7   2       12.62        9.90      4.87 o 
  -9   7   2        8.31        6.61      4.36 o 
  -8   7   2      536.78      532.48     18.27 o 
  -7   7   2      152.82      170.48     10.32 o 
  -6   7   2       60.74       50.89      6.10 o 
  -5   7   2      283.38      277.51      7.60 o 
  -4   7   2      419.45      427.60      8.97 o 
  -3   7   2        5.67        2.77      1.79 o 
  -2   7   2      842.36      766.01     55.22 o 
  -1   7   2     1337.94     1290.98    104.86 o 
   0   7   2     1874.27     1828.22    124.79 o 
   1   7   2     3141.27     3210.42    185.53 o 
   2   7   2      658.45      692.83     30.76 o 
   3   7   2      239.17      274.82     11.07 o 
   4   7   2      579.32      590.00     11.61 o 
   5   7   2       59.57       64.07      8.54 o 
   6   7   2      782.55      746.60     21.60 o 
   7   7   2      109.45      108.88     10.21 o 
   8   7   2        3.50        3.03      5.85 o 
 -10   8   2      106.47      130.22     11.54 o 
  -9   8   2      122.95      119.46     10.47 o 
  -8   8   2      261.51      263.61     13.71 o 
  -7   8   2      944.39      935.57     23.75 o 
  -6   8   2      487.26      511.37     16.98 o 
  -5   8   2      151.62      125.31      5.69 o 
  -4   8   2       29.74       37.95      3.52 o 
  -3   8   2        2.25        3.58      1.94 o 
  -2   8   2      280.37      261.95     25.08 o 
  -1   8   2      267.47      262.50     21.82 o 
   0   8   2        4.18        3.24      2.09 o 
   1   8   2       19.21       12.91      2.67 o 
   2   8   2     1272.34     1294.26     65.63 o 
   3   8   2      211.78      243.37      7.90 o 
   4   8   2       33.74       30.09      3.90 o 
   5   8   2       10.81        9.69      5.13 o 
   6   8   2      460.04      446.39     17.79 o 
   7   8   2       37.81       23.95      7.18 o 
  -9   9   2       52.56       60.57      8.57 o 
  -8   9   2      159.01      168.61     12.01 o 
  -7   9   2        1.40        1.90      3.59 o 
  -6   9   2      293.54      264.72     13.10 o 
  -5   9   2      392.79      442.03     10.49 o 
  -4   9   2      534.20      506.61     14.44 o 
  -3   9   2      500.71      450.31     24.45 o 
  -2   9   2       40.33       54.13      4.26 o 
  -1   9   2       67.30       56.83      4.29 o 
   0   9   2      131.89      148.81     12.73 o 
   1   9   2       64.33       73.84     13.88 o 
   2   9   2        4.68        4.22      2.70 o 
   3   9   2      335.59      372.57     10.09 o 
   4   9   2        5.86        6.10      4.67 o 
   5   9   2      294.55      294.62     14.64 o 
   6   9   2      114.22       85.53     10.36 o 
  -9  10   2       89.86       76.18      9.59 o 
  -8  10   2       11.40       11.49      5.28 o 
  -7  10   2       53.27       44.01      6.98 o 
  -6  10   2       23.21       16.87      5.23 o 
  -5  10   2        0.30       -0.41      3.59 o 
  -4  10   2      132.88      143.60     10.21 o 
  -3  10   2        8.19        4.87      3.85 o 
  -2  10   2      138.06      121.89      9.47 o 
  -1  10   2       34.41       36.56      3.83 o 
   0  10   2       41.69       44.93      4.24 o 
   1  10   2       12.88       14.19      3.25 o 
   2  10   2      478.20      524.13     38.20 o 
   3  10   2      114.26      116.94      9.85 o 
   4  10   2      396.51      377.67     16.45 o 
   5  10   2       42.03       38.67      7.39 o 
  -8  11   2       77.02       88.33      9.80 o 
  -7  11   2      208.78      215.27     13.86 o 
  -6  11   2      225.43      253.35     14.17 o 
  -5  11   2      289.88      286.71     14.69 o 
  -4  11   2      376.82      356.79     15.63 o 
  -3  11   2      586.60      680.60     20.80 o 
  -2  11   2      118.96      112.89      9.60 o 
  -1  11   2      313.52      327.52     14.54 o 
   0  11   2       42.31       61.44      7.49 o 
   1  11   2       82.20       79.71      6.57 o 
   2  11   2       31.02       44.21      6.92 o 
   3  11   2       18.63       17.54      5.90 o 
   4  11   2       80.04      111.78     11.03 o 
  -6  12   2      114.66      115.34     11.08 o 
  -5  12   2       39.77       39.44      7.44 o 
  -4  12   2       97.60      104.92      9.90 o 
  -3  12   2        1.42        0.56      4.36 o 
  -2  12   2      167.11      198.13     12.22 o 
  -1  12   2        1.16       -1.28      4.51 o 
  -3  13   2       97.36       97.17     10.06 o 
  -2  13   2      227.03      232.33     14.12 o 
   0 -14   3       17.73        4.10      5.59 o 
   1 -14   3       91.08       81.78     10.11 o 
   2 -14   3        0.45       -4.20      4.41 o 
   3 -14   3        0.70       -2.00      4.67 o 
  -3 -13   3        3.46        1.90      5.38 o 
  -2 -13   3      202.04      229.48     14.58 o 
  -1 -13   3      480.92      462.36     18.93 o 
   0 -13   3      843.71      837.50     24.59 o 
   1 -13   3      403.27      337.54     16.09 o 
   2 -13   3      235.71      190.26     12.79 o 
   3 -13   3       62.64       72.48      8.98 o 
   4 -13   3      224.73      213.33     17.95 o 
   5 -13   3       23.36       26.35      4.41 o 
  -5 -12   3       56.49       62.93      9.39 o 
  -4 -12   3      135.64      125.01     11.29 o 
  -3 -12   3        0.04        3.64      4.61 o 
  -2 -12   3        0.13        2.82      4.77 o 
  -1 -12   3      559.87      566.56     19.82 o 
   0 -12   3      345.69      280.57     14.39 o 
   1 -12   3      142.75      145.04     10.93 o 
   2 -12   3       31.71       30.98      6.10 o 
   3 -12   3      135.37      124.58     12.34 o 
   4 -12   3      185.38      181.98     20.69 o 
   5 -12   3      406.08      389.95     21.95 o 
   6 -12   3        7.34        8.26      3.38 o 
   7 -12   3       38.31       49.52      3.91 o 
  -6 -11   3      185.49      181.72     13.71 o 
  -5 -11   3       59.13       54.11      8.31 o 
  -4 -11   3      154.48      175.74     12.06 o 
  -3 -11   3       52.40       49.34      7.18 o 
  -2 -11   3       75.68       64.64      7.95 o 
  -1 -11   3       37.37       33.70      6.21 o 
   0 -11   3      274.18      259.35     13.10 o 
   1 -11   3       36.36       43.08      6.46 o 
   2 -11   3      794.27      818.33     51.60 o 
   3 -11   3      484.91      453.06     40.13 o 
   4 -11   3      207.39      196.62     14.61 o 
   5 -11   3        8.64        4.64      2.97 o 
   6 -11   3       34.97       24.85      4.85 o 
   7 -11   3        6.21        3.75      3.45 o 
   8 -11   3       72.06       70.87      6.37 o 
  -7 -10   3       24.19       26.15      7.23 o 
  -6 -10   3        3.24        7.13      5.64 o 
  -5 -10   3        9.67        7.95      5.28 o 
  -4 -10   3      230.15      207.79     12.58 o 
  -3 -10   3       33.68       34.05      6.41 o 
  -2 -10   3      138.66      151.11     10.32 o 
  -1 -10   3      163.04      153.40     10.17 o 
   0 -10   3      338.57      321.13     13.21 o 
   1 -10   3      423.48      445.49     23.59 o 
   2 -10   3       29.59       29.97      5.23 o 
   3 -10   3       28.12       41.86      5.00 o 
   4 -10   3      879.72      880.98     52.16 o 
   5 -10   3      325.43      303.13      9.54 o 
   6 -10   3      802.14      836.47     31.89 o 
   7 -10   3       58.52       47.39      5.01 o 
   8 -10   3       96.48       94.05     12.52 o 
   9 -10   3       27.21       35.03      5.37 o 
  -8  -9   3      311.44      320.40     16.95 o 
  -7  -9   3      220.88      238.66     14.53 o 
  -6  -9   3      219.40      218.09     12.94 o 
  -5  -9   3        2.80       -0.72      3.79 o 
  -4  -9   3      266.10      250.01     12.48 o 
  -3  -9   3      305.96      335.59     13.93 o 
  -2  -9   3     1767.94     1798.57     29.71 o 
  -1  -9   3      173.25      167.51      9.60 o 
   0  -9   3       42.19       47.13      3.71 o 
   1  -9   3       63.78       61.88      4.10 o 
   2  -9   3       17.64       17.98      2.70 o 
   3  -9   3        0.60        2.38      2.19 o 
   4  -9   3      326.97      289.69     25.14 o 
   5  -9   3       45.94       49.95      4.53 o 
   6  -9   3       14.30       12.70      2.17 o 
   7  -9   3      269.64      243.86      9.23 o 
   8  -9   3      190.86      186.31      8.66 o 
   9  -9   3      183.36      175.21      9.02 o 
  -9  -8   3       42.96       40.52      8.51 o 
  -8  -8   3        1.92       -1.74      5.18 o 
  -7  -8   3       89.74       72.65      8.67 o 
  -6  -8   3       44.20       40.67      6.87 o 
  -5  -8   3       67.49       76.08      7.80 o 
  -4  -8   3      720.77      716.39     19.08 o 
  -3  -8   3      689.64      696.45     18.05 o 
  -2  -8   3      881.08      889.48     19.75 o 
  -1  -8   3      132.39      140.13      5.42 o 
   0  -8   3     2308.04     2247.74     96.87 o 
   1  -8   3      154.32      156.26      8.04 o 
   2  -8   3     2706.99     2663.15    123.19 o 
   3  -8   3     1273.84     1253.03     32.66 o 
   4  -8   3      667.38      665.55     21.82 o 
   5  -8   3        3.17        6.12      2.41 o 
   6  -8   3      342.21      315.17      7.68 o 
   7  -8   3       74.01       92.62      5.99 o 
   8  -8   3      755.30      757.18     21.00 o 
   9  -8   3       80.20       77.92      7.77 o 
  10  -8   3       69.56       77.46      9.59 o 
  -9  -7   3       86.75       63.41      8.88 o 
  -8  -7   3      233.33      239.57     13.76 o 
  -7  -7   3       18.87       13.23      5.13 o 
  -6  -7   3      779.54      843.90     21.92 o 
  -5  -7   3      179.36      213.05     10.94 o 
  -4  -7   3       84.16       78.41      7.24 o 
  -3  -7   3       46.61       33.65      4.87 o 
  -2  -7   3       58.33       58.87      3.04 o 
  -1  -7   3      650.94      654.45     20.27 o 
   0  -7   3        1.31        0.69      1.34 o 
   1  -7   3      239.18      245.78      4.12 o 
   2  -7   3      742.73      743.93     14.88 o 
   3  -7   3      534.49      551.95     23.22 o 
   4  -7   3      855.36      865.97     28.74 o 
   5  -7   3      169.11      164.30      5.31 o 
   6  -7   3       23.19       19.49      3.13 o 
   7  -7   3       22.57       28.65      3.74 o 
   8  -7   3        2.87        2.81      2.46 o 
   9  -7   3      169.93      190.03     12.22 o 
  10  -7   3      234.32      237.54     14.27 o 
 -10  -6   3       19.57       23.33      6.97 o 
  -9  -6   3        8.02        7.79      5.54 o 
  -8  -6   3      499.47      528.58     19.09 o 
  -7  -6   3      234.15      203.05     11.92 o 
  -6  -6   3      455.93      466.75     15.65 o 
  -5  -6   3      543.03      613.51     16.90 o 
  -4  -6   3      454.62      448.71     13.75 o 
  -3  -6   3        3.27        4.10      2.56 o 
  -2  -6   3     7439.36     7622.38    212.26 o 
  -1  -6   3      949.00      970.19      9.65 o 
   0  -6   3     3360.50     3569.16    136.39 o 
   1  -6   3      373.61      391.18      9.09 o 
   2  -6   3     4938.84     5091.50    230.14 o 
   3  -6   3      157.58      119.59      4.70 o 
   4  -6   3     4252.07     4123.49     42.60 o 
   5  -6   3       14.94       13.27      2.00 o 
   6  -6   3        1.72        1.76      1.95 o 
   7  -6   3        5.25        4.02      2.29 o 
   8  -6   3       72.08       66.74      7.54 o 
   9  -6   3      151.47      151.05     10.98 o 
  10  -6   3       87.04       86.65      9.49 o 
 -10  -5   3       21.23       31.23      7.59 o 
  -9  -5   3      206.60      235.37     13.81 o 
  -8  -5   3       46.12       56.06      7.28 o 
  -7  -5   3      288.98      280.65     13.00 o 
  -6  -5   3      178.85      176.61      9.71 o 
  -5  -5   3        5.42        9.02      3.33 o 
  -4  -5   3     1079.91     1133.76     20.08 o 
  -3  -5   3      459.23      534.57      8.02 o 
  -2  -5   3       59.02       71.12      2.18 o 
  -1  -5   3      314.49      370.23      5.30 o 
   0  -5   3     1381.87     1386.03     25.69 o 
   1  -5   3      310.64      250.58      7.06 o 
   2  -5   3        1.96        3.30      1.32 o 
   3  -5   3     1589.65     1513.00     12.10 o 
   4  -5   3      201.12      210.75      5.01 o 
   5  -5   3     1359.54     1303.37     15.89 o 
   6  -5   3     1303.77     1226.19     37.12 o 
   7  -5   3     1247.77     1274.11     25.53 o 
   8  -5   3      214.49      210.46     11.40 o 
   9  -5   3        3.26        2.31      3.69 o 
  10  -5   3       33.92       33.03      6.36 o 
 -11  -4   3       63.93       66.43      9.59 o 
 -10  -4   3      213.15      197.06     13.40 o 
  -9  -4   3      236.58      218.43     12.63 o 
  -8  -4   3      861.13      915.53     22.66 o 
  -7  -4   3      161.69      167.07      9.76 o 
  -6  -4   3     1891.39     1909.11     28.12 o 
  -5  -4   3     2317.10     2339.85     29.04 o 
  -4  -4   3     1847.28     2138.17    103.68 o 
  -3  -4   3       22.66       17.95      3.03 o 
  -1  -4   3        3.38        3.05      0.69 o 
   0  -4   3     5278.78     4920.08     24.62 o 
   1  -4   3      170.52      185.39      3.42 o 
   2  -4   3     2888.01     2785.56     39.90 o 
   3  -4   3      132.77      126.38      3.55 o 
   4  -4   3     1127.42     1214.33     13.80 o 
   5  -4   3       52.09       49.92      5.13 o 
   6  -4   3     1612.72     1566.86     25.92 o 
   7  -4   3      350.35      339.76     13.11 o 
   8  -4   3        4.32        9.18      3.79 o 
   9  -4   3       33.25       24.77      5.23 o 
  10  -4   3        5.12        6.15      4.67 o 
  11  -4   3        3.00        5.95      4.92 o 
 -11  -3   3      276.03      281.15     16.08 o 
 -10  -3   3      128.47      117.41     10.47 o 
  -9  -3   3       62.60       62.48      7.80 o 
  -8  -3   3       19.11       11.23      4.77 o 
  -7  -3   3       76.37       76.96      7.03 o 
  -6  -3   3       31.24       46.84      2.95 o 
  -5  -3   3     2488.06     2558.24     41.33 o 
  -4  -3   3      127.22       93.48      2.51 o 
  -3  -3   3     1065.51     1259.56     16.83 o 
  -2  -3   3     1045.31     1006.97     13.79 o 
  -1  -3   3      257.43      222.18      4.69 o 
   0  -3   3      125.48      100.63      2.69 o 
   1  -3   3      404.20      346.55      3.98 o 
   2  -3   3     8316.34     8476.74    418.10 o 
   3  -3   3      281.99      334.04      9.16 o 
   4  -3   3     1070.35      817.27     15.64 o 
   5  -3   3     1053.85     1033.91     19.08 o 
   6  -3   3     1514.24     1557.06     25.28 o 
   7  -3   3      913.67      896.71     20.62 o 
   8  -3   3      694.86      676.40     19.28 o 
   9  -3   3      201.23      186.08     11.40 o 
  10  -3   3      260.11      268.61     14.33 o 
  11  -3   3        3.34        2.72      4.92 o 
 -11  -2   3       31.32       28.36      6.97 o 
 -10  -2   3      145.18      151.87     11.24 o 
  -9  -2   3      242.67      247.58     12.79 o 
  -8  -2   3      845.86      828.12     20.34 o 
  -7  -2   3      237.81      233.10      6.24 o 
  -6  -2   3     2718.35     2826.52     71.14 o 
  -5  -2   3     1069.52     1110.51     60.11 o 
  -4  -2   3     6926.29     6877.25    203.62 o 
  -3  -2   3      442.08      412.91     16.30 o 
  -2  -2   3     5146.46     6061.60    194.87 o 
  -1  -2   3        8.47       17.80      1.93 o 
   0  -2   3      638.32      681.48      6.16 o 
   1  -2   3      508.48      479.53      9.67 o 
   2  -2   3     1578.40     1617.23     83.78 o 
   3  -2   3        1.93       -0.67      1.08 o 
   4  -2   3     1461.09     1599.92     21.52 o 
   5  -2   3      964.91      981.84     18.40 o 
   6  -2   3      634.13      592.47     15.53 o 
   7  -2   3       17.63       19.38      4.31 o 
   8  -2   3      508.22      479.53     16.11 o 
   9  -2   3      114.78      136.55      9.96 o 
  10  -2   3       28.37       23.69      5.79 o 
  11  -2   3      300.77      322.33     16.39 o 
 -11  -1   3       32.41       39.18      7.33 o 
 -10  -1   3      200.76      198.96     12.68 o 
  -9  -1   3      126.04      139.70      9.55 o 
  -8  -1   3      241.38      267.63      7.48 o 
  -7  -1   3      719.46      680.43     19.35 o 
  -6  -1   3      495.38      502.57     15.89 o 
  -5  -1   3      399.69      376.05     13.40 o 
  -4  -1   3        5.84        5.13      1.10 o 
  -3  -1   3        3.30        2.99      0.78 o 
  -2  -1   3    36147.71    36488.64    735.82 o 
  -1  -1   3    12449.09    11942.53     58.19 o 
   0  -1   3       33.68       23.69      1.72 o 
   1  -1   3       11.58       34.30      3.44 o 
   2  -1   3      375.10      333.99      8.00 o 
   3  -1   3     1138.43     1148.39     16.49 o 
   4  -1   3     6729.97     6578.03     45.10 o 
   5  -1   3        5.64        5.18      2.46 o 
   6  -1   3     2273.35     2114.18     28.91 o 
   7  -1   3       59.86       46.63      5.69 o 
   8  -1   3      500.57      504.51     16.47 o 
   9  -1   3      225.27      223.80     12.27 o 
  10  -1   3      554.07      568.50     19.71 o 
  11  -1   3        0.27        1.27      3.55 o 
 -12   0   3       38.25       51.03      8.62 o 
 -11   0   3       34.48       24.21      6.77 o 
 -10   0   3      771.52      769.38     21.91 o 
  -9   0   3       34.26       38.56      3.78 o 
  -8   0   3     1249.33     1284.75     25.34 o 
  -7   0   3      909.99      830.03     23.50 o 
  -6   0   3      366.41      346.02      6.95 o 
  -5   0   3      139.51      122.54      3.85 o 
  -4   0   3     1393.43     1347.11     35.92 o 
  -3   0   3      265.18      312.25      8.58 o 
  -2   0   3    18433.40    18745.23    429.66 o 
  -1   0   3     9250.13     9775.43     41.15 o 
   0   0   3      122.72       97.39      2.67 o 
   2   0   3     1379.09     1263.81     15.97 o 
   3   0   3       49.76       45.67      3.75 o 
   4   0   3        4.23        6.87      2.36 o 
   5   0   3      347.07      375.84     11.53 o 
   6   0   3      514.22      512.78     14.37 o 
   7   0   3       37.32       34.00      4.92 o 
   8   0   3      752.69      690.50     19.08 o 
   9   0   3      186.81      187.22     12.35 o 
  10   0   3       85.84       90.37      6.62 o 
 -12   1   3       65.28       72.58      9.13 o 
 -11   1   3       67.52       70.43      8.72 o 
 -10   1   3      625.87      622.77     43.64 o 
  -9   1   3       10.11        8.49      2.05 o 
  -8   1   3      412.27      382.97     13.47 o 
  -7   1   3      777.86      767.06     15.81 o 
  -6   1   3     1392.08     1271.63     18.74 o 
  -5   1   3      357.97      336.08      8.91 o 
  -4   1   3     4442.40     4275.24     45.74 o 
  -3   1   3     1771.16     1674.75     12.17 o 
  -2   1   3      339.89      392.08      5.51 o 
  -1   1   3     1394.88     1508.88     28.70 o 
   0   1   3    16320.87    15127.71    451.49 o 
   1   1   3       84.49       74.78      3.90 o 
   2   1   3     2643.60     2353.84     22.89 o 
   3   1   3     1308.11     1360.96     18.64 o 
   4   1   3      196.46      196.58      7.86 o 
   5   1   3      563.92      599.46     14.49 o 
   6   1   3      174.36      186.93      9.14 o 
   7   1   3      201.47      202.53      7.36 o 
   8   1   3      189.33      165.42      7.30 o 
   9   1   3        8.70       12.18      3.42 o 
  10   1   3       27.30       21.45      4.47 o 
 -12   2   3        1.47        4.67      5.02 o 
 -11   2   3      302.67      320.32     15.31 o 
 -10   2   3        8.09       11.53      2.59 o 
  -9   2   3      976.30      900.74     25.47 o 
  -8   2   3       69.99       83.57      6.87 o 
  -7   2   3       43.58       33.96      4.41 o 
  -6   2   3      555.05      584.00     13.62 o 
  -5   2   3     1707.94     1662.50     14.47 o 
  -4   2   3       55.61       58.01      2.85 o 
  -3   2   3     1258.71     1248.39     31.81 o 
  -2   2   3     1434.34     1555.07     18.39 o 
  -1   2   3      695.34      671.24      7.71 o 
   0   2   3      753.51      805.50     12.48 o 
   1   2   3      939.98     1003.64      9.20 o 
   2   2   3     1976.43     2183.01     15.39 o 
   3   2   3     1586.83     1711.22     15.02 o 
   4   2   3     4399.10     4406.41     26.72 o 
   5   2   3      356.62      318.49      7.93 o 
   6   2   3      345.61      339.72     16.92 o 
   7   2   3      236.95      247.67     10.81 o 
   8   2   3      732.68      732.81     17.70 o 
   9   2   3      161.42      164.62      8.11 o 
  10   2   3      535.11      512.68     20.68 o 
 -11   3   3        6.15        4.70      3.04 o 
 -10   3   3      449.71      434.26     11.40 o 
  -9   3   3     1120.70     1117.91     23.68 o 
  -8   3   3     1736.83     1653.63     18.10 o 
  -7   3   3     1503.41     1478.63     15.97 o 
  -6   3   3      598.39      622.23      9.69 o 
  -5   3   3       80.45       93.38      3.79 o 
  -4   3   3     5259.86     5307.99     91.93 o 
  -3   3   3     1383.98     1411.80     34.96 o 
  -2   3   3     1799.95     1787.54     26.17 o 
  -1   3   3      103.43      170.55      4.39 o 
   0   3   3       23.31       24.42      1.86 o 
   1   3   3     1198.23     1347.25     11.61 o 
   2   3   3     1996.96     2142.43     16.18 o 
   3   3   3      237.43      257.19      6.25 o 
   4   3   3      263.50      246.89      6.78 o 
   5   3   3        4.90        6.18      2.23 o 
   6   3   3       47.65       47.35      4.74 o 
   7   3   3      854.82      864.62     25.72 o 
   8   3   3       50.97       50.50      5.07 o 
   9   3   3        3.29        0.85      3.28 o 
  10   3   3        0.21       -5.28      4.87 o 
 -11   4   3      112.27      117.42      6.97 o 
 -10   4   3        5.02        3.53      2.20 o 
  -9   4   3       61.97       70.58      7.49 o 
  -8   4   3      622.88      628.81     17.57 o 
  -7   4   3      369.30      367.17      8.26 o 
  -6   4   3       21.69       18.69      2.38 o 
  -5   4   3      540.17      544.04     21.12 o 
  -4   4   3      445.33      509.48     21.70 o 
  -3   4   3        0.57        0.62      0.89 o 
  -2   4   3      231.29      231.21      3.89 o 
  -1   4   3       73.32       68.37      2.79 o 
   0   4   3     6624.79     6319.53    263.94 o 
   1   4   3      614.55      788.98     24.23 o 
   2   4   3      282.21      379.26     10.29 o 
   3   4   3        7.44       13.34      2.23 o 
   4   4   3     1386.55     1504.20     19.01 o 
   5   4   3     1156.50     1152.82     15.59 o 
   6   4   3     1850.90     1822.29     20.82 o 
   7   4   3      194.07      167.49      7.44 o 
   8   4   3      595.41      610.55     17.53 o 
   9   4   3       27.46       25.69      6.82 o 
 -11   5   3       76.36       82.24      6.48 o 
 -10   5   3       18.48       20.41      5.23 o 
  -9   5   3        6.54        6.20      3.95 o 
  -8   5   3       64.04       61.61      6.98 o 
  -7   5   3     1333.96     1393.77     25.66 o 
  -6   5   3     2070.23     1986.01     29.25 o 
  -5   5   3     3035.30     3302.28    242.11 o 
  -4   5   3      397.88      463.90     13.67 o 
  -3   5   3     2788.59     2928.52     32.28 o 
  -2   5   3      487.80      484.51     14.28 o 
  -1   5   3     1403.40     1375.30     84.73 o 
   0   5   3      343.74      268.17      8.24 o 
   1   5   3      417.62      362.58      8.37 o 
   2   5   3       11.95       14.69      2.41 o 
   3   5   3      203.75      216.81      6.56 o 
   4   5   3      289.73      293.65      7.89 o 
   5   5   3      360.78      373.79     12.24 o 
   6   5   3      131.29      115.73      6.32 o 
   7   5   3      158.50      164.14      8.83 o 
   8   5   3        1.12        2.46      4.87 o 
   9   5   3        1.43        1.44      5.59 o 
 -11   6   3        7.29        8.05      5.33 o 
 -10   6   3       26.40       31.03      6.51 o 
  -9   6   3        0.04        0.00      3.69 o 
  -8   6   3       12.53       14.82      4.51 o 
  -7   6   3        0.60       -1.85      3.08 o 
  -6   6   3      254.88      281.44     11.87 o 
  -5   6   3      127.95      128.18      8.37 o 
  -4   6   3     1337.47     1340.91     27.47 o 
  -3   6   3      197.24      186.61      5.47 o 
  -2   6   3     1446.04     1249.81    102.19 o 
  -1   6   3       78.79       78.53      3.74 o 
   0   6   3      710.78      746.63     39.77 o 
   1   6   3      397.24      396.94     19.30 o 
   2   6   3     3499.70     3634.36    100.25 o 
   3   6   3       22.36       22.81      3.03 o 
   4   6   3      678.77      723.66     23.61 o 
   5   6   3      392.59      362.11      9.70 o 
   6   6   3      100.04      122.16      6.66 o 
   7   6   3      370.02      339.18     15.98 o 
   8   6   3      486.14      427.31     18.57 o 
 -10   7   3      327.71      320.20     15.93 o 
  -9   7   3      225.50      254.80     13.66 o 
  -8   7   3      218.83      199.92     11.71 o 
  -7   7   3      462.24      453.86     16.21 o 
  -6   7   3      128.84      137.86      9.14 o 
  -5   7   3      689.80      751.63     41.98 o 
  -4   7   3       83.72       62.47      4.46 o 
  -3   7   3      242.04      250.75      6.70 o 
  -2   7   3        2.28        4.98      5.05 o 
  -1   7   3      299.09      297.65     21.62 o 
   0   7   3       83.40       77.90      4.39 o 
   1   7   3      849.83      823.84     32.00 o 
   2   7   3       15.96       28.82      3.29 o 
   3   7   3      204.46      208.35      7.24 o 
   4   7   3      504.63      509.84     11.35 o 
   5   7   3       24.47       17.93      3.66 o 
   6   7   3       97.39       89.38      9.59 o 
   7   7   3       10.06       12.15      5.64 o 
 -10   8   3       91.07       98.35     10.47 o 
  -9   8   3      129.09      126.08     10.52 o 
  -8   8   3      203.11      204.04     12.32 o 
  -7   8   3       12.92       18.00      4.97 o 
  -6   8   3      150.92      148.30     10.06 o 
  -5   8   3        9.04        8.67      3.79 o 
  -4   8   3      187.37      204.79     10.89 o 
  -3   8   3      134.37      139.83      8.93 o 
  -2   8   3     1272.37     1236.88     78.36 o 
  -1   8   3      244.12      249.78      7.30 o 
   0   8   3      623.64      525.62     35.38 o 
   1   8   3       10.41       14.73      2.86 o 
   2   8   3      445.06      480.41     27.94 o 
   3   8   3      511.79      542.20     14.26 o 
   4   8   3      309.76      301.32     18.16 o 
   5   8   3      138.78      122.91     10.32 o 
   6   8   3      365.31      342.37     16.45 o 
   7   8   3        4.25        2.26      5.85 o 
  -9   9   3      296.07      301.17     16.18 o 
  -8   9   3      101.22      108.31      9.85 o 
  -7   9   3      144.88      150.89     10.78 o 
  -6   9   3        3.73        5.28      3.90 o 
  -5   9   3      105.21      107.30      8.93 o 
  -4   9   3        5.69        6.20      4.10 o 
  -3   9   3       20.16       18.87      4.77 o 
  -2   9   3       35.32       31.34      5.33 o 
  -1   9   3      152.94      161.75     10.06 o 
   0   9   3      186.15      178.56     12.37 o 
   1   9   3       61.31       58.77      6.18 o 
   2   9   3      580.44      551.39     41.88 o 
   3   9   3      161.37      174.13     11.78 o 
   4   9   3      162.48      163.53     11.24 o 
   5   9   3       18.19       30.77      6.92 o 
   6   9   3       94.67       89.88     10.11 o 
  -8  10   3      181.77      203.38     13.35 o 
  -7  10   3      104.25      104.72      9.80 o 
  -6  10   3      349.38      358.26     16.14 o 
  -5  10   3      491.99      510.09     18.68 o 
  -4  10   3      664.00      642.20     20.14 o 
  -3  10   3      221.00      220.05     12.12 o 
  -2  10   3      330.61      370.45     15.16 o 
  -1  10   3      119.83      111.20      9.29 o 
   0  10   3      225.31      277.21     13.30 o 
   1  10   3      124.22      132.86     10.06 o 
   2  10   3       53.33       66.06      7.85 o 
   3  10   3       16.11        7.54      4.87 o 
   4  10   3        1.59       11.59      5.64 o 
  -7  11   3       72.13       68.48      8.82 o 
  -6  11   3        0.03       -2.31      4.05 o 
  -5  11   3        4.41        6.87      4.77 o 
  -4  11   3       92.08       97.99      9.39 o 
  -3  11   3       36.71       23.75      6.05 o 
  -2  11   3      138.68      155.81     10.93 o 
  -1  11   3        7.76       12.97      4.97 o 
   0  11   3       38.67       34.98      6.41 o 
   1  11   3       69.38       71.35      8.57 o 
  -5  12   3      148.50      156.58     12.37 o 
  -4  12   3      109.22      129.81     11.39 o 
  -3  12   3      199.06      210.43     13.45 o 
  -2  12   3       88.66       74.29      8.98 o 
  -1  12   3      229.66      251.81     14.33 o 
   0  12   3        5.24        0.97      5.02 o 
   0 -14   4      145.28      140.92     12.37 o 
   1 -14   4      188.69      176.02     12.83 o 
   2 -14   4      181.48      154.20     12.52 o 
   3 -14   4       46.17       57.34      8.31 o 
  -3 -13   4       52.60       51.39      8.41 o 
  -2 -13   4        4.37        4.05      5.28 o 
  -1 -13   4       12.05       18.82      6.56 o 
   0 -13   4       58.20       62.32      8.62 o 
   1 -13   4      212.55      176.06     12.58 o 
   2 -13   4        5.19        6.10      5.18 o 
   3 -13   4       33.56       16.10      5.64 o 
   4 -13   4        0.47        2.01      2.87 o 
   5 -13   4      259.28      309.41     31.17 o 
  -5 -12   4       89.32       67.31      9.64 o 
  -4 -12   4       68.17       69.81      9.03 o 
  -3 -12   4        8.47        3.44      4.87 o 
  -2 -12   4      103.48      114.78     10.16 o 
  -1 -12   4        2.05        5.44      4.87 o 
   0 -12   4     1109.16     1063.75     26.56 o 
   1 -12   4      290.80      236.69     13.15 o 
   2 -12   4      497.76      468.95     18.06 o 
   3 -12   4       38.54       31.20      4.19 o 
   4 -12   4      584.51      562.58     42.85 o 
   5 -12   4       74.53       85.73     10.00 o 
   6 -12   4      205.78      205.97      7.59 o 
   7 -12   4       51.48       65.20      4.98 o 
  -6 -11   4       48.93       33.65      7.90 o 
  -5 -11   4       77.85       83.31      9.59 o 
  -4 -11   4       64.45       71.61      8.72 o 
  -3 -11   4       28.06       42.31      7.23 o 
  -2 -11   4      390.81      385.06     15.94 o 
  -1 -11   4       20.42       24.05      5.59 o 
   0 -11   4      158.04      150.20     10.37 o 
   1 -11   4      788.72      766.01     21.40 o 
   2 -11   4      811.38      841.29     42.06 o 
   3 -11   4       46.82       43.59      7.36 o 
   4 -11   4      264.52      302.89     20.24 o 
   5 -11   4      502.41      457.78     13.86 o 
   6 -11   4      116.82      137.50      6.26 o 
   7 -11   4      378.25      425.23     12.74 o 
   8 -11   4      133.70      113.56      7.86 o 
  -7 -10   4      180.09      171.91     12.99 o 
  -6 -10   4      320.44      310.08     15.77 o 
  -5 -10   4       16.32       19.02      5.95 o 
  -4 -10   4      353.98      386.71     16.29 o 
  -3 -10   4      126.46      113.47      9.75 o 
  -2 -10   4      342.59      331.79     14.09 o 
  -1 -10   4      432.41      415.40     15.23 o 
   0 -10   4       13.63       15.85      4.51 o 
   1 -10   4      667.35      627.41     30.59 o 
   2 -10   4      283.28      284.19      9.58 o 
   3 -10   4       38.25       41.40      7.10 o 
   4 -10   4      245.49      268.87      9.00 o 
   5 -10   4       66.44       71.76      4.39 o 
   6 -10   4       74.82       80.91      4.80 o 
   7 -10   4        5.90        7.15      3.48 o 
   8 -10   4      184.32      172.26      9.88 o 
  -8  -9   4        1.94        2.92      5.69 o 
  -7  -9   4        1.63       -0.15      4.61 o 
  -6  -9   4        2.49        5.08      4.72 o 
  -5  -9   4      505.06      498.05     18.01 o 
  -4  -9   4       33.24       45.65      6.77 o 
  -3  -9   4       57.47       61.66      7.13 o 
  -2  -9   4     1526.15     1543.37     27.68 o 
  -1  -9   4      286.21      261.53     11.87 o 
   0  -9   4      364.52      354.53      8.07 o 
   1  -9   4       31.13       30.78      3.06 o 
   2  -9   4      103.76      108.86      5.30 o 
   3  -9   4     1470.35     1521.99     50.81 o 
   4  -9   4     3227.96     3144.20     43.86 o 
   5  -9   4      169.71      186.18      6.22 o 
   6  -9   4      552.34      580.96     10.77 o 
   7  -9   4        6.64        9.71      3.30 o 
   8  -9   4      274.95      303.92     10.97 o 
   9  -9   4      164.14      189.13     13.14 o 
  -9  -8   4        0.95       -0.82      5.64 o 
  -8  -8   4      713.76      725.62     23.49 o 
  -7  -8   4      110.54      109.40      9.95 o 
  -6  -8   4      148.78      125.81      9.91 o 
  -5  -8   4      123.92      130.41      9.80 o 
  -4  -8   4      437.43      471.42     15.64 o 
  -3  -8   4      230.50      229.50     10.89 o 
  -2  -8   4     1819.35     1825.96     28.20 o 
  -1  -8   4        1.47        1.90      2.82 o 
   0  -8   4        1.29        1.09      1.64 o 
   1  -8   4       46.84       40.30      3.26 o 
   2  -8   4      316.90      275.49      7.42 o 
   3  -8   4      241.78      236.12      5.80 o 
   4  -8   4      302.58      284.98      8.68 o 
   5  -8   4       45.91       47.16      3.41 o 
   6  -8   4       53.87       47.42      4.45 o 
   7  -8   4       97.14       95.02      6.04 o 
   8  -8   4      266.58      276.55     14.33 o 
   9  -8   4       43.09       37.23      6.92 o 
  -9  -7   4       51.58       44.47      7.95 o 
  -8  -7   4       68.33       54.32      8.21 o 
  -7  -7   4        4.22       -1.54      3.85 o 
  -6  -7   4      590.27      616.61     18.85 o 
  -5  -7   4        1.11        0.31      3.49 o 
  -4  -7   4      120.56       86.54      7.44 o 
  -3  -7   4      209.97      212.86      9.76 o 
  -2  -7   4       17.35       19.08      3.79 o 
  -1  -7   4     3715.54     3659.19     20.78 o 
   0  -7   4     2141.72     2332.16     22.71 o 
   1  -7   4      355.45      318.61      8.43 o 
   2  -7   4     2396.34     2164.03     32.06 o 
   3  -7   4     1168.29     1158.72     11.85 o 
   4  -7   4       57.23       53.83      3.35 o 
   5  -7   4      167.43      182.31      5.60 o 
   6  -7   4      510.31      466.58     11.12 o 
   7  -7   4       91.76       88.66      8.00 o 
   8  -7   4      438.59      432.26     17.07 o 
   9  -7   4      370.43      394.47     17.27 o 
  10  -7   4       64.57       78.68      9.59 o 
 -10  -6   4       30.63       26.87      7.54 o 
  -9  -6   4      146.10      126.20     11.34 o 
  -8  -6   4      229.01      271.88     13.87 o 
  -7  -6   4        6.48        5.74      4.31 o 
  -6  -6   4      935.59     1036.09     22.89 o 
  -5  -6   4        7.28       21.43      4.61 o 
  -4  -6   4     2277.72     2276.52     30.14 o 
  -2  -6   4      270.48      299.54     10.24 o 
  -1  -6   4     1358.38     1566.56     22.20 o 
   0  -6   4      220.53      224.57      3.43 o 
   1  -6   4      605.18      688.84      5.94 o 
   2  -6   4       55.95       54.74      2.64 o 
   3  -6   4     1274.72     1212.38     12.45 o 
   4  -6   4     1689.06     1633.60     14.43 o 
   5  -6   4        0.93        1.71      1.96 o 
   6  -6   4     1091.21     1086.73     23.18 o 
   7  -6   4      163.88      143.49      9.70 o 
   8  -6   4      335.37      359.67     15.42 o 
   9  -6   4       48.30       52.52      7.33 o 
  10  -6   4       98.24      104.25     10.26 o 
 -10  -5   4      227.48      249.34     14.69 o 
  -9  -5   4        4.91       -0.41      4.46 o 
  -8  -5   4      928.21      911.67     23.39 o 
  -7  -5   4       51.07       50.88      6.36 o 
  -6  -5   4     1544.16     1577.74     26.71 o 
  -5  -5   4      117.06      145.06      8.21 o 
  -4  -5   4     3364.40     3606.74     35.79 o 
  -3  -5   4      109.35      158.80      7.60 o 
  -2  -5   4     2147.18     1904.02     86.77 o 
  -1  -5   4      341.78      395.27     13.24 o 
   0  -5   4     1443.34     1359.47     13.15 o 
   1  -5   4     2952.82     2947.37     35.55 o 
   2  -5   4     2019.88     2090.17     16.61 o 
   3  -5   4     1386.95     1353.97     25.31 o 
   4  -5   4     1909.55     1831.98     40.19 o 
   5  -5   4       23.16       25.49      4.15 o 
   6  -5   4      212.29      223.50     10.68 o 
   7  -5   4      111.61      113.11      8.62 o 
   8  -5   4       21.24       18.62      4.72 o 
   9  -5   4       88.77       78.75      8.36 o 
  10  -5   4      100.04      101.84     10.00 o 
 -11  -4   4      233.32      255.40     15.30 o 
 -10  -4   4      207.81      235.56     14.22 o 
  -9  -4   4      370.21      359.54     15.78 o 
  -8  -4   4       30.44       27.75      5.54 o 
  -7  -4   4      101.00       92.52      7.75 o 
  -6  -4   4      311.73      324.22     12.14 o 
  -5  -4   4      692.80      780.71     16.63 o 
  -4  -4   4       13.82       12.92      2.97 o 
  -3  -4   4      154.15      211.06      7.86 o 
  -2  -4   4      470.52      492.46     10.89 o 
  -1  -4   4      521.89      449.79      4.65 o 
   0  -4   4     3524.86     3397.45     28.98 o 
   1  -4   4       78.82       88.55      2.46 o 
   2  -4   4      868.28      823.00     12.06 o 
   3  -4   4      447.54      415.83      7.85 o 
   4  -4   4       70.85       69.99      5.49 o 
   5  -4   4     3305.36     3162.64     35.52 o 
   6  -4   4     1196.78     1155.22     22.90 o 
   7  -4   4      237.00      222.59     11.15 o 
   8  -4   4       94.03       99.90      8.52 o 
   9  -4   4        1.35        0.67      3.74 o 
  10  -4   4      469.28      473.73     19.08 o 
 -11  -3   4        2.39        3.44      5.85 o 
 -10  -3   4        4.84        3.59      5.28 o 
  -9  -3   4      421.85      429.13     16.25 o 
  -8  -3   4      267.14      277.57     12.38 o 
  -7  -3   4     1130.87     1192.68     22.89 o 
  -6  -3   4     1930.43     1984.23     27.16 o 
  -5  -3   4      420.59      403.58     14.66 o 
  -4  -3   4      564.28      559.18     19.37 o 
  -3  -3   4      209.23      172.03      6.53 o 
  -2  -3   4     3106.16     3403.14     39.52 o 
  -1  -3   4      350.16      298.59      4.43 o 
   0  -3   4     8112.22     8156.44     93.91 o 
   1  -3   4     1913.23     2004.45     30.39 o 
   2  -3   4     1511.65     1438.53     28.45 o 
   3  -3   4      802.48      788.06     14.72 o 
   4  -3   4     1500.00     1385.10     21.28 o 
   5  -3   4      715.90      692.57     16.32 o 
   6  -3   4      368.79      353.99     12.81 o 
   7  -3   4      679.31      632.45     18.04 o 
   8  -3   4        1.99       -1.03      3.28 o 
   9  -3   4       72.20       70.64      8.16 o 
  10  -3   4        0.27        2.05      4.72 o 
 -11  -2   4        8.22        5.03      5.49 o 
 -10  -2   4        0.37       -1.13      4.77 o 
  -9  -2   4        0.62        2.56      4.15 o 
  -8  -2   4        0.35       -0.10      3.49 o 
  -7  -2   4       40.48       48.11      5.69 o 
  -6  -2   4      612.31      619.35     19.73 o 
  -5  -2   4      298.31      271.85      7.89 o 
  -4  -2   4     4235.68     4168.66    242.41 o 
  -3  -2   4       51.51       67.46      4.62 o 
  -2  -2   4    14194.28    14737.23    168.78 o 
  -1  -2   4     1783.40     1747.01     26.92 o 
   0  -2   4     3467.99     3569.87     63.27 o 
   1  -2   4     1944.29     1905.04     51.51 o 
   2  -2   4     4598.44     4424.10     32.65 o 
   3  -2   4      352.87      416.94     10.66 o 
   4  -2   4     2542.87     2262.21     27.18 o 
   5  -2   4       30.98       37.54      4.62 o 
   6  -2   4     1895.63     1784.90     27.90 o 
   7  -2   4      964.22      955.12     21.91 o 
   8  -2   4      196.36      175.41     10.53 o 
   9  -2   4      199.01      198.13     11.86 o 
  10  -2   4      152.75      146.63     11.09 o 
 -11  -1   4       35.30       32.87      7.28 o 
 -10  -1   4      613.99      628.24     19.77 o 
  -9  -1   4      500.06      521.10     16.88 o 
  -8  -1   4       59.49       58.28      6.82 o 
  -7  -1   4      720.15      702.74     14.55 o 
  -6  -1   4       24.02       26.52      4.00 o 
  -5  -1   4     5282.11     5535.40    298.84 o 
  -4  -1   4     2029.96     2198.46    102.83 o 
  -3  -1   4    10146.69    10935.59    458.69 o 
  -2  -1   4     4289.58     4726.69    113.73 o 
  -1  -1   4     1692.37     1838.14     11.87 o 
   0  -1   4     1901.40     2009.53     48.70 o 
   1  -1   4     1474.40     1349.21     11.28 o 
   2  -1   4      409.78      365.52      9.24 o 
   3  -1   4      408.73      414.87     10.78 o 
   4  -1   4        1.63       -0.15      1.79 o 
   5  -1   4      607.47      548.14     14.45 o 
   6  -1   4        4.59        3.74      3.03 o 
   7  -1   4       19.20       18.82      4.41 o 
   8  -1   4      119.95      145.08      9.70 o 
   9  -1   4      251.27      280.89     14.02 o 
  10  -1   4       76.39       79.56      8.87 o 
 -12   0   4        8.31        2.82      5.85 o 
 -11   0   4       58.63       62.32      8.26 o 
 -10   0   4       49.30       47.03      7.08 o 
  -9   0   4        0.36       -2.56      3.13 o 
  -8   0   4       13.04       13.12      2.03 o 
  -7   0   4        2.76        0.71      1.67 o 
  -6   0   4      173.63      174.29      5.06 o 
  -5   0   4     1433.99     1516.06     61.37 o 
  -4   0   4     1262.89     1468.95     69.74 o 
  -3   0   4     1983.31     2087.87     82.66 o 
  -2   0   4     3516.08     3338.18     31.19 o 
  -1   0   4      267.17      297.81     17.50 o 
   0   0   4     6066.72     5978.61     35.73 o 
   1   0   4      283.66      327.19      5.87 o 
   2   0   4     2365.73     2416.61     24.47 o 
   3   0   4      437.12      384.32     10.57 o 
   4   0   4     5318.81     5239.57     42.60 o 
   5   0   4      142.03      115.32      7.14 o 
   6   0   4      241.08      251.67     10.84 o 
   7   0   4     2042.89     1920.39     30.95 o 
   8   0   4      525.63      543.87     17.86 o 
   9   0   4      164.15      167.00      8.11 o 
  10   0   4      277.70      271.49     10.81 o 
 -12   1   4      100.54      107.64     11.03 o 
 -11   1   4      109.16      122.27     10.57 o 
 -10   1   4      208.77      215.71     12.07 o 
  -9   1   4       11.47       16.84      2.38 o 
  -8   1   4      939.89      891.03     44.44 o 
  -7   1   4        2.08        0.68      1.63 o 
  -6   1   4       21.54       21.84      1.91 o 
  -5   1   4       62.10       49.20      3.98 o 
  -4   1   4       56.78       62.52      2.26 o 
  -3   1   4     2252.39     2387.55     15.82 o 
  -2   1   4      547.32      535.53     12.19 o 
  -1   1   4     1044.23     1077.04     10.27 o 
   0   1   4     4445.31     4563.53     67.87 o 
   2   1   4      495.28      455.58     10.95 o 
   3   1   4     4632.45     4676.81     38.26 o 
   4   1   4     1222.88     1214.73     20.47 o 
   5   1   4      567.14      616.13     15.62 o 
   6   1   4     1045.87     1030.10     21.52 o 
   7   1   4      125.58      114.37      6.07 o 
   8   1   4      108.33      116.06      6.66 o 
   9   1   4       28.96       27.22      4.33 o 
  10   1   4      411.22      422.30     19.10 o 
 -12   2   4      123.11      151.52     12.31 o 
 -11   2   4       42.32       61.08      8.15 o 
 -10   2   4      323.09      326.60     12.54 o 
  -9   2   4       38.80       47.21      4.17 o 
  -8   2   4     1463.11     1467.71     17.23 o 
  -7   2   4      407.89      408.44      8.71 o 
  -6   2   4     3794.07     3579.27     23.84 o 
  -5   2   4       26.22       21.11      2.19 o 
  -4   2   4      733.28      601.14     11.46 o 
  -3   2   4      665.26      681.09     45.29 o 
  -2   2   4     1013.28     1021.98     10.55 o 
  -1   2   4     4455.35     4514.16     28.72 o 
   0   2   4     2349.60     2345.73     54.49 o 
   1   2   4     1173.85     1122.39     10.41 o 
   2   2   4     4426.45     4520.45     23.99 o 
   3   2   4      255.48      261.03      6.39 o 
   4   2   4     1066.98     1093.80     31.12 o 
   5   2   4      250.09      256.08      7.48 o 
   6   2   4       58.98       54.17      4.51 o 
   7   2   4       16.63       16.40      3.33 o 
   8   2   4      115.73      114.65      6.80 o 
   9   2   4      101.17       91.90      6.58 o 
 -11   3   4      552.15      565.84     28.34 o 
 -10   3   4       79.27       84.54      7.80 o 
  -9   3   4       59.75       48.85      4.49 o 
  -8   3   4       65.47       63.91      5.75 o 
  -7   3   4      371.04      373.48      8.44 o 
  -6   3   4      693.08      715.23     17.65 o 
  -5   3   4       98.18      116.34      7.26 o 
  -4   3   4        9.40       12.58      1.85 o 
  -3   3   4       18.38       32.30      2.59 o 
  -2   3   4      626.90      613.08     12.31 o 
  -1   3   4        7.05        9.10      1.63 o 
   0   3   4        7.63        8.11      3.31 o 
   1   3   4        1.82        2.19      1.24 o 
   2   3   4       45.46       24.46      7.52 o 
   3   3   4      816.71      830.97     19.26 o 
   4   3   4     1661.00     1558.23     24.58 o 
   5   3   4       14.04       19.29      2.96 o 
   6   3   4      678.66      673.89     14.12 o 
   7   3   4      144.80      141.45      7.15 o 
   8   3   4      697.54      686.02     26.25 o 
   9   3   4      110.49      105.84      7.24 o 
 -11   4   4       11.17       11.41      2.84 o 
 -10   4   4       41.23       50.88      6.98 o 
  -9   4   4       44.63       45.55      6.15 o 
  -8   4   4     1712.51     1669.98     28.63 o 
  -7   4   4      729.26      742.78     43.62 o 
  -6   4   4     1675.26     1786.15     78.05 o 
  -5   4   4     1237.46     1358.42     64.32 o 
  -4   4   4     8880.44     9443.88    404.29 o 
  -3   4   4      493.85      525.78     10.21 o 
  -2   4   4     3493.42     3347.40     20.36 o 
  -1   4   4       13.85       19.19      1.71 o 
   0   4   4       83.51       85.10      4.16 o 
   1   4   4      288.10      276.39      7.92 o 
   2   4   4      693.99      695.44     22.26 o 
   3   4   4      393.76      390.47      8.43 o 
   4   4   4       10.72       16.17      2.73 o 
   5   4   4     1123.71     1090.66     23.98 o 
   6   4   4      115.71      103.45      6.01 o 
   7   4   4      152.38      160.84     14.94 o 
   8   4   4       14.64       10.85      3.79 o 
   9   4   4       16.87       13.18      6.51 o 
 -11   5   4       94.13       83.73      9.18 o 
 -10   5   4      253.72      237.95     12.94 o 
  -9   5   4      571.04      574.67     18.53 o 
  -8   5   4      875.34      877.99     21.83 o 
  -7   5   4      173.72      157.02      9.29 o 
  -6   5   4     2078.46     2154.33    141.45 o 
  -5   5   4      858.31      947.05     47.24 o 
  -4   5   4      179.40      205.02      7.32 o 
  -3   5   4       40.05       42.25      2.37 o 
  -2   5   4     1406.29     1469.85     34.12 o 
  -1   5   4     1318.15     1237.17     72.41 o 
   0   5   4      493.55      492.85     11.16 o 
   1   5   4       83.39       96.85      6.62 o 
   2   5   4      432.51      454.93      8.97 o 
   3   5   4      541.15      584.36     16.98 o 
   4   5   4        4.24        3.88      2.25 o 
   5   5   4        4.73        6.99      2.81 o 
   6   5   4       70.16       71.19      5.68 o 
   7   5   4      322.62      291.01     18.34 o 
   8   5   4      549.31      482.18     19.45 o 
 -11   6   4      105.49      121.80     10.98 o 
 -10   6   4       30.86       32.41      6.41 o 
  -9   6   4      272.79      283.87     14.13 o 
  -8   6   4       14.26       15.85      4.51 o 
  -7   6   4      122.51      118.20      8.83 o 
  -6   6   4       33.66       38.98      5.44 o 
  -5   6   4      471.55      449.72     14.67 o 
  -4   6   4      814.49      836.78     28.90 o 
  -3   6   4     1164.45     1148.60     21.83 o 
  -2   6   4      205.65      237.10     10.12 o 
  -1   6   4       26.86       26.00      2.48 o 
   0   6   4     1005.12      960.79     58.90 o 
   1   6   4      130.87      140.17      5.37 o 
   2   6   4        2.57        4.31      2.20 o 
   3   6   4       30.48       42.21      3.84 o 
   4   6   4       26.20       26.38      3.43 o 
   5   6   4       18.07       13.46      3.39 o 
   6   6   4      131.19      127.54      7.09 o 
   7   6   4      239.57      223.69     13.71 o 
 -10   7   4       77.61       79.97      9.18 o 
  -9   7   4      146.59      146.89     11.03 o 
  -8   7   4       16.87       18.72      5.18 o 
  -7   7   4       71.78       66.69      7.28 o 
  -6   7   4       30.51       38.57      5.74 o 
  -5   7   4      153.66      143.13      9.24 o 
  -4   7   4     2225.40     2305.31     33.43 o 
  -3   7   4      295.91      303.40     12.29 o 
  -2   7   4     1229.98     1196.47     23.27 o 
  -1   7   4     1296.38     1422.37     25.30 o 
   0   7   4      906.16      905.75     28.94 o 
   1   7   4      582.76      554.51     26.46 o 
   2   7   4      510.82      558.65     20.18 o 
   3   7   4      273.89      241.51     11.00 o 
   4   7   4      516.01      590.90     19.94 o 
   5   7   4       99.16       87.39      6.19 o 
   6   7   4       91.36       99.32     10.00 o 
   7   7   4        3.77       12.20      5.90 o 
 -10   8   4      276.55      270.82     15.46 o 
  -9   8   4      419.77      445.11     18.56 o 
  -8   8   4        6.12        9.54      4.77 o 
  -7   8   4      306.12      316.01     14.64 o 
  -6   8   4      162.05      176.64     10.93 o 
  -5   8   4      821.22      778.37     21.10 o 
  -4   8   4       35.42       29.59      5.39 o 
  -3   8   4        4.68        4.46      3.69 o 
  -2   8   4       26.53       29.39      5.28 o 
  -1   8   4     1009.91     1087.66     23.31 o 
   0   8   4       57.88       61.66      7.44 o 
   1   8   4      169.78      177.43     10.22 o 
   2   8   4      220.73      247.90     12.17 o 
   3   8   4       28.33       32.12      5.69 o 
   4   8   4      247.86      275.89      9.42 o 
   5   8   4        3.33       13.33      5.54 o 
   6   8   4       57.91       71.60      9.08 o 
  -9   9   4      219.06      233.56     14.48 o 
  -8   9   4      110.16      120.37     10.88 o 
  -7   9   4      125.11      112.28      9.80 o 
  -6   9   4       46.32       37.13      6.31 o 
  -5   9   4      475.11      475.57     17.54 o 
  -4   9   4      354.83      370.79     15.22 o 
  -3   9   4      512.28      509.78     17.34 o 
  -2   9   4       98.69      106.16      8.72 o 
  -1   9   4        3.96        8.31      4.26 o 
   0   9   4       21.18       24.92      5.64 o 
   1   9   4      178.46      207.46     11.55 o 
   2   9   4      156.86      146.13     10.57 o 
   3   9   4       99.88      122.06     10.00 o 
  -8  10   4       20.15       18.56      6.15 o 
  -7  10   4       29.67       30.31      6.56 o 
  -6  10   4        4.01        2.46      4.72 o 
  -5  10   4       18.81       19.38      5.69 o 
  -4  10   4       14.13       13.54      5.18 o 
  -3  10   4      147.15      131.80     10.16 o 
  -2  10   4       66.45       57.30      7.34 o 
  -1  10   4        4.00       10.82      4.61 o 
   0  10   4      402.65      421.33     16.71 o 
   1  10   4        0.92       -0.36      3.90 o 
   2  10   4       83.78       91.32      8.98 o 
  -6  11   4      449.32      484.54     20.10 o 
  -5  11   4      407.75      397.46     17.84 o 
  -4  11   4       18.08       21.23      6.10 o 
  -3  11   4      222.53      244.10     13.92 o 
  -2  11   4      178.85      186.49     12.17 o 
  -1  11   4      265.49      254.13     13.92 o 
   0  11   4       90.10      108.25     10.31 o 
   1  11   4      137.34      133.84     11.29 o 
  -4  12   4       37.23       33.64      7.18 o 
  -3  12   4       32.12       25.03      6.92 o 
  -2  12   4      112.60      121.65     10.98 o 
  -1  12   4       17.33       17.79      6.10 o 
   0 -14   5       16.10       15.64      6.46 o 
   1 -14   5       20.99       14.72      6.20 o 
   2 -14   5        1.50        0.62      4.82 o 
  -3 -13   5       91.30       90.65     10.36 o 
  -2 -13   5      194.73      193.90     13.71 o 
  -1 -13   5       88.78       91.73     10.47 o 
   0 -13   5      448.08      453.33     19.08 o 
   1 -13   5      303.17      273.82     14.90 o 
   2 -13   5      204.02      185.60     12.63 o 
   3 -13   5       89.59       90.19     10.06 o 
   4 -13   5      132.68      102.84     10.16 o 
   5 -13   5        0.68        1.96      2.55 o 
  -5 -12   5      112.07      105.03     11.54 o 
  -4 -12   5      159.23      177.12     13.24 o 
  -3 -12   5        1.66       -1.90      4.56 o 
  -2 -12   5       27.66       29.08      6.41 o 
  -1 -12   5      193.16      229.75     13.30 o 
   0 -12   5       14.98       15.13      5.23 o 
   1 -12   5        1.41       -1.08      4.15 o 
   2 -12   5       36.18       46.57      7.33 o 
   3 -12   5      215.25      193.84     12.53 o 
   4 -12   5      238.91      266.45     10.24 o 
   5 -12   5      437.18      453.04     10.39 o 
   6 -12   5       80.33       73.70      5.21 o 
  -6 -11   5      320.07      342.06     17.31 o 
  -5 -11   5       28.89       34.62      7.18 o 
  -4 -11   5      113.60      120.38     10.42 o 
  -3 -11   5       73.14       73.87      8.98 o 
  -2 -11   5      387.13      420.06     16.92 o 
  -1 -11   5       28.93       29.18      5.80 o 
   0 -11   5      172.66      145.96     10.32 o 
   1 -11   5      221.96      207.23     12.12 o 
   2 -11   5       43.66       46.67      6.51 o 
   3 -11   5       27.81       24.36      3.01 o 
   4 -11   5      407.44      427.10     10.96 o 
   5 -11   5      134.32      134.39      5.91 o 
   6 -11   5       79.77       74.49      4.99 o 
   7 -11   5       13.31       14.34      4.11 o 
  -7 -10   5       12.65       13.59      6.46 o 
  -6 -10   5        0.61        1.28      4.77 o 
  -5 -10   5      143.77      142.94     11.09 o 
  -4 -10   5      584.54      543.91     18.90 o 
  -3 -10   5        0.17        3.13      4.20 o 
  -2 -10   5        1.91        3.18      3.90 o 
  -1 -10   5       89.93       73.37      8.06 o 
   0 -10   5       13.91       14.51      4.67 o 
   1 -10   5      304.99      289.62     12.95 o 
   2 -10   5      513.51      497.86     15.30 o 
   3 -10   5      709.05      700.71     21.61 o 
   4 -10   5     1687.08     1677.77     32.51 o 
   5 -10   5      146.30      120.17      5.40 o 
   6 -10   5      400.88      449.19     10.10 o 
   7 -10   5      451.98      460.22     13.13 o 
   8 -10   5      296.05      342.88     17.16 o 
  -8  -9   5      270.47      241.08     14.95 o 
  -7  -9   5      190.43      211.25     13.50 o 
  -6  -9   5      198.07      210.56     13.09 o 
  -5  -9   5      985.10     1006.41     24.89 o 
  -4  -9   5     1790.10     1861.79     32.48 o 
  -3  -9   5       65.59       64.43      7.80 o 
  -2  -9   5      610.48      583.00     17.37 o 
  -1  -9   5      505.57      530.55     16.32 o 
   0  -9   5      852.90      860.85     20.35 o 
   1  -9   5      417.57      422.68     11.80 o 
   2  -9   5        0.93        2.55      1.68 o 
   3  -9   5      976.35      899.73     11.68 o 
   4  -9   5      278.45      264.92      7.00 o 
   5  -9   5        9.77       18.28      4.25 o 
   6  -9   5      143.48      158.12      6.15 o 
   7  -9   5       45.60       55.49      7.44 o 
   8  -9   5       12.36        6.77      4.92 o 
   9  -9   5      225.35      215.90     14.17 o 
  -9  -8   5        8.20       18.66      7.28 o 
  -8  -8   5       12.59       13.84      5.79 o 
  -7  -8   5        4.22       -1.44      4.67 o 
  -6  -8   5       67.48       71.41      8.11 o 
  -5  -8   5      109.44      108.18      8.93 o 
  -4  -8   5        1.93        5.13      3.85 o 
  -3  -8   5      481.27      499.12     15.60 o 
  -2  -8   5      518.86      496.09     15.25 o 
  -1  -8   5        8.94       14.72      3.79 o 
   0  -8   5     2389.90     2237.25     14.45 o 
   1  -8   5       11.86       17.92      1.98 o 
   2  -8   5      922.25      868.18     10.36 o 
   3  -8   5       88.11       89.72      4.05 o 
   4  -8   5       48.82       57.77      3.70 o 
   5  -8   5        3.51        3.98      2.00 o 
   6  -8   5      951.45      939.43     23.13 o 
   7  -8   5       11.60       16.36      5.28 o 
   8  -8   5      617.27      679.86     22.19 o 
   9  -8   5       36.52       32.72      6.77 o 
  -9  -7   5       35.31       28.51      7.49 o 
  -8  -7   5      662.21      650.89     21.27 o 
  -7  -7   5        4.91        0.31      4.46 o 
  -6  -7   5      421.95      445.79     15.95 o 
  -5  -7   5      490.74      496.09     16.11 o 
  -4  -7   5       31.26       41.59      5.49 o 
  -3  -7   5      996.27      974.31     20.18 o 
  -2  -7   5      110.84       99.32      7.34 o 
  -1  -7   5      311.27      338.81      4.28 o 
   0  -7   5       35.69       47.96      2.06 o 
   1  -7   5      322.17      294.03      4.35 o 
   2  -7   5       38.72       32.42      2.41 o 
   3  -7   5      198.96      189.75      5.25 o 
   4  -7   5     1180.76     1179.13     13.03 o 
   5  -7   5     1161.81     1167.45     16.96 o 
   6  -7   5       53.63       49.09      6.36 o 
   7  -7   5      327.99      335.14     14.60 o 
   8  -7   5        0.60       -2.00      3.85 o 
   9  -7   5       21.82       39.74      7.03 o 
 -10  -6   5      126.23      129.31     12.32 o 
  -9  -6   5        0.18        0.62      4.87 o 
  -8  -6   5       93.23       88.09      9.13 o 
  -7  -6   5       32.87       43.80      6.41 o 
  -6  -6   5      730.57      772.99     19.65 o 
  -5  -6   5       42.13       33.85      5.08 o 
  -4  -6   5      570.62      514.73     14.49 o 
  -3  -6   5      283.83      306.23     11.06 o 
  -2  -6   5      964.55      902.44     17.57 o 
  -1  -6   5     4260.56     4223.73     43.34 o 
   0  -6   5     1970.41     2008.25     12.31 o 
   1  -6   5      568.72      468.68      9.73 o 
   2  -6   5     2689.43     2641.39     14.53 o 
   3  -6   5       82.53       78.85      5.95 o 
   4  -6   5     1922.53     1805.28     19.26 o 
   5  -6   5      775.80      783.16     18.94 o 
   6  -6   5      867.09      813.83     20.60 o 
   7  -6   5      279.03      277.19     13.10 o 
   8  -6   5      158.49      142.70     10.42 o 
   9  -6   5      134.14      131.89     10.78 o 
  10  -6   5      206.62      231.69     14.79 o 
 -10  -5   5       15.65       15.28      6.67 o 
  -9  -5   5      278.72      261.63     14.23 o 
  -8  -5   5       31.88       38.46      6.41 o 
  -7  -5   5      376.87      396.25     14.61 o 
  -6  -5   5      325.99      350.88     13.01 o 
  -5  -5   5       18.47       25.13      4.46 o 
  -4  -5   5      342.04      386.23     11.84 o 
  -3  -5   5        0.26        0.46      2.20 o 
  -2  -5   5      207.96      242.56     14.37 o 
  -1  -5   5     2943.96     3103.63     22.64 o 
   0  -5   5      248.03      255.05      4.28 o 
   1  -5   5     2094.63     2270.57     14.36 o 
   2  -5   5      896.09      835.31     19.03 o 
   3  -5   5     1172.06     1113.03     25.86 o 
   4  -5   5       66.77       68.50      8.77 o 
   5  -5   5       49.40       53.04      5.64 o 
   6  -5   5     1807.75     1757.84     29.66 o 
   7  -5   5      157.40      168.89     10.27 o 
   8  -5   5      567.68      588.80     19.56 o 
   9  -5   5       68.78       73.61      8.46 o 
  10  -5   5       25.21       30.67      7.18 o 
 -11  -4   5        9.07       13.49      6.72 o 
 -10  -4   5      384.68      420.31     17.53 o 
  -9  -4   5       11.48       10.72      5.03 o 
  -8  -4   5     1115.94     1140.30     24.61 o 
  -7  -4   5        1.71        3.08      3.49 o 
  -6  -4   5     2472.11     2712.99     33.08 o 
  -5  -4   5      335.81      386.17     11.99 o 
  -4  -4   5     3983.02     4324.79     36.72 o 
  -3  -4   5      112.64      116.40      6.21 o 
  -2  -4   5     6653.93     6544.87    188.69 o 
  -1  -4   5      508.15      548.60      9.37 o 
   0  -4   5      881.53      747.87      6.98 o 
   1  -4   5      157.96      122.82      3.13 o 
   2  -4   5     1548.35     1526.71     16.46 o 
   3  -4   5      757.60      679.42     35.32 o 
   4  -4   5       72.43       82.15      6.11 o 
   5  -4   5        7.79        4.82      2.92 o 
   6  -4   5      947.33      914.11     21.24 o 
   7  -4   5        9.31        8.15      3.79 o 
   8  -4   5       22.64       18.62      5.23 o 
   9  -4   5        0.06        1.95      3.95 o 
  10  -4   5        0.11       -5.33      3.79 o 
 -11  -3   5       78.50       98.13     10.16 o 
 -10  -3   5       12.46       13.43      5.85 o 
  -9  -3   5      268.53      285.07     13.36 o 
  -8  -3   5       86.03       76.76      7.80 o 
  -7  -3   5      818.48      817.90     18.64 o 
  -6  -3   5      355.48      340.28     11.63 o 
  -5  -3   5      253.12      271.36      9.51 o 
  -4  -3   5      948.68     1008.59     53.46 o 
  -3  -3   5      119.60      123.17      5.50 o 
  -2  -3   5      342.96      348.06      5.91 o 
  -1  -3   5      503.89      404.56      7.70 o 
   0  -3   5       24.91       41.69      4.36 o 
   1  -3   5      487.28      552.76     13.62 o 
   2  -3   5     1164.42     1073.56     21.95 o 
   3  -3   5       83.82       79.86      5.34 o 
   4  -3   5     1641.33     1610.88     24.25 o 
   5  -3   5     1911.07     1860.94     27.92 o 
   6  -3   5      719.91      719.71     18.67 o 
   7  -3   5      188.82      169.86     10.17 o 
   8  -3   5      296.83      297.55     13.87 o 
   9  -3   5       13.00        9.18      4.67 o 
  10  -3   5      471.87      475.56     19.69 o 
 -11  -2   5       64.93       61.76      8.36 o 
 -10  -2   5       98.85      110.36      9.95 o 
  -9  -2   5      404.21      427.25     15.68 o 
  -8  -2   5      696.78      737.93     18.66 o 
  -7  -2   5      622.45      659.10     16.29 o 
  -6  -2   5     1221.00     1178.09     47.84 o 
  -5  -2   5        2.52        4.40      1.27 o 
  -4  -2   5     1413.96     1405.67     59.69 o 
  -3  -2   5      551.51      543.28     24.98 o 
  -2  -2   5     4750.59     4935.37    104.65 o 
  -1  -2   5      678.84      650.56     13.77 o 
   0  -2   5     3635.84     3806.49    106.78 o 
   1  -2   5     1587.27     1654.19     57.80 o 
   2  -2   5       40.15       58.33      4.31 o 
   3  -2   5      628.88      694.31     14.67 o 
   5  -2   5       67.69       64.18      6.00 o 
   6  -2   5       57.89       61.51      6.46 o 
   7  -2   5      171.11      175.54     10.42 o 
   8  -2   5        0.31        0.46      3.08 o 
   9  -2   5        7.84        9.49      4.92 o 
  10  -2   5        2.72        6.36      5.23 o 
 -11  -1   5        8.88       10.56      5.64 o 
 -10  -1   5       35.04       42.77      6.77 o 
  -9  -1   5       66.29       80.08      7.54 o 
  -8  -1   5      168.10      178.57      9.65 o 
  -7  -1   5        2.74        2.86      2.51 o 
  -6  -1   5      535.51      549.75     29.98 o 
  -5  -1   5      333.74      358.48     12.21 o 
  -4  -1   5     4791.93     5148.81    242.68 o 
  -3  -1   5       16.66       23.59      1.96 o 
  -2  -1   5     1996.04     2126.17     48.82 o 
  -1  -1   5      458.56      455.33      6.65 o 
   0  -1   5     6763.09     7067.18    316.74 o 
   1  -1   5     1800.56     1737.34     16.74 o 
   2  -1   5     1720.57     1631.44     21.19 o 
   3  -1   5      115.11      112.49      6.32 o 
   4  -1   5     1934.98     1839.35     26.05 o 
   5  -1   5      353.92      367.10     12.66 o 
   6  -1   5     1460.44     1426.55     26.16 o 
   7  -1   5       22.48       26.41      5.13 o 
   8  -1   5       93.97       88.56      8.26 o 
   9  -1   5       84.78       88.39      9.23 o 
  10  -1   5      100.50      117.64     10.67 o 
 -11   0   5      116.91      116.99     10.62 o 
 -10   0   5      380.17      382.48     15.37 o 
  -9   0   5        9.75        4.67      3.90 o 
  -8   0   5       37.11       44.50      3.65 o 
  -7   0   5      997.65      978.16     60.79 o 
  -6   0   5       59.75       50.08      2.78 o 
  -5   0   5        3.64       16.28      8.27 o 
  -4   0   5        8.05        3.38      1.28 o 
  -3   0   5     4813.86     5274.31     24.89 o 
  -2   0   5     2388.40     2729.41     28.70 o 
  -1   0   5     1480.50     1528.42     17.63 o 
   0   0   5        9.45        8.21      1.45 o 
   1   0   5      171.15      138.27      6.17 o 
   2   0   5      307.19      294.86      9.37 o 
   3   0   5      159.67      141.52      7.35 o 
   4   0   5        2.40        2.05      2.41 o 
   5   0   5        6.26        7.02      3.13 o 
   6   0   5        2.12        0.87      3.08 o 
   7   0   5      148.59      154.40     10.11 o 
   8   0   5      238.27      233.58     12.58 o 
   9   0   5      126.55      118.58      7.22 o 
  10   0   5      189.96      180.70      9.18 o 
 -11   1   5        0.41       -0.05      4.77 o 
 -10   1   5       15.31       13.79      4.97 o 
  -9   1   5        2.68        0.68      1.80 o 
  -8   1   5      232.91      212.56     10.31 o 
  -7   1   5      539.43      537.49     12.98 o 
  -6   1   5       43.30       30.73      2.62 o 
  -5   1   5      342.32      317.59      7.26 o 
  -4   1   5      148.85      151.70      3.32 o 
  -3   1   5     4513.44     4520.94     24.06 o 
  -2   1   5     4673.80     4916.15     24.84 o 
  -1   1   5     1959.43     2035.82     16.04 o 
   0   1   5     2722.48     2594.45     20.05 o 
   2   1   5     1562.39     1508.46     21.63 o 
   3   1   5     1806.64     1720.85     24.52 o 
   4   1   5     1550.57     1514.90     24.46 o 
   5   1   5        1.25        0.72      2.77 o 
   6   1   5       10.87        5.79      3.74 o 
   7   1   5       11.46       11.18      3.74 o 
   8   1   5      291.19      282.51     10.04 o 
   9   1   5        8.76        7.26      3.71 o 
 -10   2   5      185.74      187.21      8.16 o 
  -9   2   5      160.31      163.78      5.51 o 
  -8   2   5      504.79      470.34     10.38 o 
  -7   2   5        3.99        3.97      1.56 o 
  -6   2   5        1.30        9.35      7.33 o 
  -5   2   5      121.55      126.48      4.72 o 
  -4   2   5        0.63        2.80      1.37 o 
  -3   2   5      712.97      622.90      9.15 o 
  -2   2   5      316.77      360.60      9.83 o 
  -1   2   5      337.81      319.55      9.43 o 
   0   2   5     1160.90     1193.72      8.62 o 
   1   2   5      259.17      279.07      5.64 o 
   2   2   5      100.56       95.84      4.06 o 
   3   2   5      367.62      349.60      9.73 o 
   4   2   5     1043.71     1092.23     16.41 o 
   5   2   5      172.66      175.94      8.11 o 
   6   2   5     1650.52     1534.24     19.75 o 
   7   2   5       53.38       50.39      4.91 o 
   8   2   5       89.76       96.80      6.64 o 
   9   2   5        1.96        0.83      3.35 o 
 -10   3   5      223.91      229.13     12.12 o 
  -9   3   5        7.50        5.08      2.55 o 
  -8   3   5      576.77      578.16     12.31 o 
  -7   3   5      626.81      605.97     20.18 o 
  -6   3   5     2396.14     2411.28     96.62 o 
  -5   3   5      539.59      557.51     17.50 o 
  -4   3   5     1222.65     1209.39     39.96 o 
  -3   3   5      397.84      406.99     11.69 o 
  -2   3   5      359.92      321.45      7.05 o 
  -1   3   5     3176.64     3116.36     21.76 o 
   0   3   5      723.12      731.09      8.32 o 
   1   3   5      904.01      865.72     10.31 o 
   2   3   5       61.25       51.26      3.46 o 
   3   3   5      256.21      276.43      9.10 o 
   4   3   5     1073.68     1077.21     14.82 o 
   5   3   5      604.66      569.20     11.65 o 
   6   3   5       14.53       12.23      3.11 o 
   7   3   5        4.44        3.33      2.78 o 
   8   3   5        5.13        6.26      3.40 o 
   9   3   5        0.80       -1.29      3.47 o 
 -11   4   5      336.88      348.52     15.88 o 
 -10   4   5       39.46       44.31      6.62 o 
  -9   4   5      868.44      833.48     21.72 o 
  -8   4   5      100.88       90.67      7.95 o 
  -7   4   5       81.62       69.69      8.80 o 
  -6   4   5      195.59      201.22     20.24 o 
  -5   4   5       38.16       41.62      3.51 o 
  -4   4   5       58.86       81.89      4.38 o 
  -3   4   5       50.26       53.28      3.57 o 
  -2   4   5     1086.54     1053.65     13.01 o 
  -1   4   5       97.81       97.01      6.42 o 
   0   4   5     1418.68     1384.86     15.25 o 
   1   4   5        3.40        4.74      1.61 o 
   2   4   5      526.95      493.25      9.08 o 
   3   4   5       66.27       70.85     13.95 o 
   4   4   5      496.62      514.42     10.79 o 
   5   4   5        1.33       10.93     11.64 o 
   6   4   5      673.61      641.33     13.64 o 
   7   4   5       41.88       48.81      5.06 o 
   8   4   5      411.37      420.37     13.57 o 
 -11   5   5       11.44       12.36      5.49 o 
 -10   5   5        4.75        0.31      4.10 o 
  -9   5   5       76.54       67.46      7.70 o 
  -8   5   5      253.48      261.37     12.43 o 
  -7   5   5       21.12       20.05      4.41 o 
  -6   5   5      257.28      270.40     13.26 o 
  -5   5   5     1572.10     1667.31     95.14 o 
  -4   5   5     1335.64     1352.49     38.16 o 
  -3   5   5      956.04      980.55     13.16 o 
  -2   5   5      891.24      913.16     19.14 o 
  -1   5   5       97.08      104.60      7.08 o 
   0   5   5      556.68      589.05     15.46 o 
   1   5   5      642.14      592.80     10.78 o 
   2   5   5       62.47       86.02      5.51 o 
   3   5   5      234.76      208.57      7.00 o 
   4   5   5       50.43       33.54      3.68 o 
   5   5   5      134.55      140.94      8.29 o 
   6   5   5        0.46        4.40      3.17 o 
   7   5   5        9.85        4.39      3.56 o 
   8   5   5       77.09       69.25      9.03 o 
 -10   6   5       58.33       50.57      7.39 o 
  -9   6   5       17.64       11.64      4.72 o 
  -8   6   5        0.10        3.69      3.90 o 
  -7   6   5       19.84       16.51      4.67 o 
  -6   6   5      973.70      961.75     22.48 o 
  -5   6   5        1.27        6.61      3.49 o 
  -4   6   5     2103.77     2214.39     78.72 o 
  -3   6   5      453.94      487.94     15.08 o 
  -2   6   5     2131.41     2180.97     31.19 o 
  -1   6   5     1039.15     1033.93     21.48 o 
   0   6   5      668.28      740.40     18.41 o 
   1   6   5       33.69       49.34      5.95 o 
   2   6   5     1183.14     1255.22     15.97 o 
   3   6   5       62.94       80.62      5.16 o 
   4   6   5      892.02      869.41     14.92 o 
   5   6   5       97.62       99.81      6.34 o 
   6   6   5       15.96       11.20      3.62 o 
   7   6   5       46.35       26.16      6.92 o 
 -10   7   5      120.44      117.45     11.03 o 
  -9   7   5     1038.51     1053.80     27.36 o 
  -8   7   5      128.12      134.25     10.16 o 
  -7   7   5      397.26      381.37     15.63 o 
  -6   7   5      112.27       97.55      8.67 o 
  -5   7   5       26.90       23.85      4.97 o 
  -4   7   5       34.63       24.11      4.97 o 
  -3   7   5      983.48     1024.01     22.85 o 
  -2   7   5      586.91      600.90     17.52 o 
  -1   7   5     1302.80     1390.41     26.22 o 
   0   7   5        0.08       -0.05      2.92 o 
   1   7   5       32.44       28.36      5.44 o 
   2   7   5      158.40      190.19     10.73 o 
   3   7   5       21.38       24.77      5.69 o 
   4   7   5       55.60       58.47      7.44 o 
   5   7   5        6.10        3.47      3.29 o 
   6   7   5        1.89        4.56      3.59 o 
  -9   8   5        2.90        6.92      4.97 o 
  -8   8   5       39.98       38.77      6.92 o 
  -7   8   5        4.82       12.15      4.72 o 
  -6   8   5        1.52        0.36      3.74 o 
  -5   8   5       39.44       53.24      6.82 o 
  -4   8   5      213.04      230.38     12.07 o 
  -3   8   5       66.46       66.48      7.44 o 
  -2   8   5      865.41      899.75     22.50 o 
  -1   8   5       10.94       20.15      4.92 o 
   0   8   5      301.47      282.54     13.05 o 
   1   8   5      510.94      509.80     17.24 o 
   2   8   5      280.58      283.23     13.36 o 
   3   8   5      192.65      196.27     11.96 o 
   4   8   5      204.26      234.22     13.25 o 
   5   8   5       40.28       34.26      6.56 o 
  -8   9   5        1.45        0.87      4.72 o 
  -7   9   5       38.71       45.90      7.18 o 
  -6   9   5        6.69        4.10      4.31 o 
  -5   9   5      471.16      468.35     17.90 o 
  -4   9   5        1.29       -0.36      3.74 o 
  -3   9   5        0.97        1.79      3.64 o 
  -2   9   5       72.59       63.46      7.59 o 
  -1   9   5       53.82       46.88      7.13 o 
   0   9   5       82.14      108.56      9.39 o 
   1   9   5        0.34        2.15      4.20 o 
   2   9   5      175.06      200.56     12.11 o 
   3   9   5       21.88       19.28      6.00 o 
   4   9   5       24.05       20.20      6.31 o 
  -7  10   5      194.05      201.75     13.40 o 
  -6  10   5      236.75      236.67     14.07 o 
  -5  10   5      374.97      357.27     16.60 o 
  -4  10   5      374.15      387.04     16.96 o 
  -3  10   5      411.18      392.54     16.86 o 
  -2  10   5       75.31       94.19      9.29 o 
  -1  10   5      107.40      111.24      9.85 o 
   0  10   5      105.28      127.86     10.47 o 
   1  10   5      158.47      170.61     11.91 o 
   2  10   5      228.49      241.17     14.22 o 
   3  10   5      142.49      188.80     13.14 o 
  -5  11   5        0.76        1.69      4.67 o 
  -4  11   5       32.80       39.85      7.64 o 
  -3  11   5        3.60        5.85      5.28 o 
  -2  11   5       47.76       51.70      8.10 o 
  -1  11   5        6.94        8.82      5.23 o 
   0  11   5       52.91       51.24      7.74 o 
   1  11   5       12.13       19.02      6.51 o 
   0 -14   6      113.27      109.39     11.70 o 
   1 -14   6      179.25      162.97     12.83 o 
  -3 -13   6       17.29       14.41      6.56 o 
  -2 -13   6        5.43       11.02      5.90 o 
  -1 -13   6       31.02       37.33      7.33 o 
   0 -13   6       54.41       36.52      7.23 o 
   1 -13   6        1.42        1.74      4.82 o 
   2 -13   6      110.43      108.78     10.72 o 
   3 -13   6      112.36      100.41     10.57 o 
   4 -13   6        7.79       10.31      5.64 o 
  -5 -12   6       18.09       27.84      7.59 o 
  -4 -12   6      194.39      167.97     12.63 o 
  -3 -12   6       93.78       83.11      9.44 o 
  -2 -12   6      187.89      181.63     12.73 o 
  -1 -12   6      102.27      116.37     10.26 o 
   0 -12   6      524.37      526.44     19.30 o 
   1 -12   6      306.96      293.95     14.75 o 
   2 -12   6      324.15      312.94     15.26 o 
   3 -12   6      102.61       92.05      9.29 o 
   4 -12   6      111.79      107.79      5.62 o 
   5 -12   6       14.09       19.98      3.31 o 
   6 -12   6       61.25       59.29      4.84 o 
  -6 -11   6       15.97        7.74      5.90 o 
  -5 -11   6        2.05       -2.46      4.56 o 
  -4 -11   6        0.42        1.18      5.08 o 
  -3 -11   6        7.58        1.59      4.31 o 
  -2 -11   6       58.02       42.63      6.82 o 
  -1 -11   6       76.76       67.56      8.16 o 
   0 -11   6        7.56        2.87      4.20 o 
   1 -11   6      129.18      119.37      9.80 o 
   2 -11   6       82.29       92.86      8.77 o 
   3 -11   6      299.10      316.28     12.76 o 
   4 -11   6      432.78      436.35     13.49 o 
   5 -11   6      367.35      372.70     10.64 o 
   6 -11   6       45.79       37.01      4.73 o 
   7 -11   6       57.83       68.99      8.67 o 
  -7 -10   6       82.09       69.66      9.39 o 
  -6 -10   6      493.79      483.57     19.34 o 
  -5 -10   6      192.76      186.93     12.37 o 
  -4 -10   6     1552.96     1622.33     32.03 o 
  -3 -10   6       66.10       74.90      8.31 o 
  -2 -10   6      970.64      976.89     23.76 o 
  -1 -10   6       59.28       48.99      6.62 o 
   0 -10   6      575.55      564.31     18.08 o 
   1 -10   6      441.00      421.36     15.59 o 
   2 -10   6      140.04      141.31      5.93 o 
   3 -10   6       18.34       17.75      2.63 o 
   4 -10   6      384.23      394.92      8.72 o 
   5 -10   6       77.78       78.74      5.98 o 
   6 -10   6       45.40       45.03      4.99 o 
   7 -10   6        1.37       -5.31      3.54 o 
   8 -10   6        9.06        6.41      5.49 o 
  -8  -9   6       29.23       38.00      8.21 o 
  -7  -9   6        1.21        1.95      4.87 o 
  -6  -9   6      109.37      119.10     10.72 o 
  -5  -9   6        7.56        5.69      4.92 o 
  -4  -9   6      393.98      391.87     15.48 o 
  -3  -9   6      188.32      220.70     11.91 o 
  -2  -9   6      566.14      591.54     17.67 o 
  -1  -9   6        3.61        3.03      3.44 o 
   0  -9   6      528.61      509.60     16.12 o 
   1  -9   6      126.57      116.91      4.23 o 
   2  -9   6       14.60       12.94      2.11 o 
   3  -9   6        2.54        2.93      1.90 o 
   4  -9   6       38.90       41.63      4.28 o 
   5  -9   6      473.59      481.50     12.11 o 
   6  -9   6      982.10      986.10     24.83 o 
   7  -9   6      350.31      347.61     16.03 o 
   8  -9   6      221.89      227.40     13.91 o 
  -9  -8   6       39.01       34.67      8.21 o 
  -8  -8   6      141.69      155.19     11.96 o 
  -7  -8   6      609.79      639.10     21.16 o 
  -6  -8   6      460.12      469.38     17.44 o 
  -5  -8   6      607.24      594.29     18.39 o 
  -4  -8   6      501.75      513.27     16.68 o 
  -3  -8   6       20.25       22.10      4.97 o 
  -2  -8   6      547.69      570.23     16.49 o 
  -1  -8   6       37.48       24.55      2.82 o 
   0  -8   6     1349.63     1299.99     15.26 o 
   1  -8   6      486.61      475.53      9.39 o 
   2  -8   6      638.22      645.04     16.24 o 
   3  -8   6      306.45      276.82      8.16 o 
   4  -8   6       26.15       23.44      3.29 o 
   5  -8   6      642.30      630.61     13.26 o 
   6  -8   6       61.32       60.48      7.23 o 
   7  -8   6      136.09      132.30     10.26 o 
   8  -8   6      119.51      133.62     10.98 o 
   9  -8   6      210.12      217.01     14.07 o 
  -9  -7   6        2.67        2.82      5.49 o 
  -8  -7   6       35.80       28.87      6.97 o 
  -7  -7   6       65.75       60.94      7.64 o 
  -6  -7   6       83.84       98.15      8.93 o 
  -5  -7   6       25.26       31.28      5.54 o 
  -4  -7   6      577.15      621.76     17.16 o 
  -3  -7   6     1547.37     1645.11     26.31 o 
  -2  -7   6     1544.66     1622.83     70.39 o 
  -1  -7   6      112.78      119.38      4.93 o 
   0  -7   6     2493.84     2507.04     15.05 o 
   1  -7   6       70.48       73.58      3.09 o 
   2  -7   6     6117.80     5919.43     82.59 o 
   3  -7   6      360.21      379.48      9.06 o 
   4  -7   6       39.18       43.12      3.86 o 
   5  -7   6      482.39      498.28     16.06 o 
   6  -7   6      200.21      187.68     10.94 o 
   7  -7   6      308.95      287.29     14.03 o 
   8  -7   6      891.64      937.58     25.99 o 
   9  -7   6       23.63       14.82      5.69 o 
 -10  -6   6      355.76      390.99     18.60 o 
  -9  -6   6      126.61      133.83     11.55 o 
  -8  -6   6      310.58      309.90     15.06 o 
  -7  -6   6      277.43      290.55     13.67 o 
  -6  -6   6      960.47      989.84     22.11 o 
  -5  -6   6      269.89      302.25     12.23 o 
  -4  -6   6      125.23      135.52      8.06 o 
  -3  -6   6      750.74      727.00     16.58 o 
  -2  -6   6       73.93       59.64      3.77 o 
  -1  -6   6      654.37      650.95      7.07 o 
   0  -6   6        0.19        2.29      1.28 o 
   1  -6   6        5.32        5.83      1.29 o 
   2  -6   6       67.99       67.81      3.08 o 
   3  -6   6        4.86        2.58      2.01 o 
   4  -6   6      903.12      896.17     14.03 o 
   5  -6   6       50.93       52.94      6.05 o 
   6  -6   6      277.89      279.42     12.90 o 
   7  -6   6      273.34      309.83     14.38 o 
   8  -6   6       33.42       34.46      6.46 o 
   9  -6   6      182.69      188.49     13.19 o 
 -10  -5   6      369.59      368.64     17.42 o 
  -9  -5   6        1.00        2.05      4.87 o 
  -8  -5   6      571.75      610.52     19.20 o 
  -7  -5   6     1100.33     1159.68     24.25 o 
  -6  -5   6      256.04      275.48     11.61 o 
  -5  -5   6      760.92      781.10     17.76 o 
  -4  -5   6      211.10      246.32      9.61 o 
  -3  -5   6      841.12      845.93     63.69 o 
  -2  -5   6      332.62      263.90      9.57 o 
  -1  -5   6     1683.52     1614.03     20.15 o 
   0  -5   6      162.25      125.73      3.42 o 
   1  -5   6     2690.14     2617.11     19.72 o 
   2  -5   6      406.86      434.01      6.82 o 
   3  -5   6      190.01      217.38      6.59 o 
   4  -5   6     2599.83     2521.82     32.39 o 
   5  -5   6       34.07       30.06      4.87 o 
   6  -5   6      534.12      512.00     16.79 o 
   7  -5   6       92.46       85.22      8.31 o 
   8  -5   6        0.39        4.61      4.51 o 
   9  -5   6        3.93        9.79      5.23 o 
 -11  -4   6       47.56       43.18      8.36 o 
 -10  -4   6       67.91       81.77      9.75 o 
  -9  -4   6       30.95       34.41      6.56 o 
  -8  -4   6       68.39       68.90      7.59 o 
  -7  -4   6      560.25      595.53     16.84 o 
  -6  -4   6      680.74      704.84     17.07 o 
  -5  -4   6       64.38       59.82      5.80 o 
  -4  -4   6      300.91      359.58     25.44 o 
  -3  -4   6     1073.28     1108.02     33.10 o 
  -2  -4   6     1254.29     1361.46     43.53 o 
  -1  -4   6     1795.21     1969.54     45.40 o 
   0  -4   6     1213.23     1071.30     15.19 o 
   1  -4   6      361.14      441.40      6.16 o 
   2  -4   6     1268.73     1128.18     19.84 o 
   3  -4   6      233.14      227.80      9.30 o 
   4  -4   6      328.71      333.14     11.88 o 
   5  -4   6       69.25       67.72      6.52 o 
   6  -4   6     1926.82     1859.54     31.29 o 
   7  -4   6      265.91      276.65     13.20 o 
   8  -4   6     1192.87     1184.05     28.07 o 
   9  -4   6        0.82        0.67      4.10 o 
 -11  -3   6       24.81       34.72      7.59 o 
 -10  -3   6      343.04      373.35     16.24 o 
  -9  -3   6      121.91      135.17     10.11 o 
  -8  -3   6      681.39      734.43     19.12 o 
  -7  -3   6      137.04      146.86      8.73 o 
  -6  -3   6     3414.30     3757.85     36.64 o 
  -5  -3   6      835.79      828.11     15.98 o 
  -4  -3   6      157.50      145.76      5.97 o 
  -3  -3   6       40.43       31.36      1.72 o 
  -2  -3   6     1100.76     1147.98     26.48 o 
  -1  -3   6     2331.14     2453.85     46.06 o 
   0  -3   6     4875.70     4973.14    102.03 o 
   1  -3   6      280.29      256.80      9.53 o 
   2  -3   6     1435.40     1718.15     48.10 o 
   3  -3   6        7.18        3.69      2.20 o 
   4  -3   6      276.36      259.21     10.54 o 
   6  -3   6      516.14      498.75     16.37 o 
   7  -3   6       67.23       73.72      7.80 o 
   8  -3   6        5.37        6.87      4.61 o 
   9  -3   6       74.94       71.87      8.67 o 
 -11  -2   6      317.11      375.60     17.01 o 
 -10  -2   6       74.64       91.93      9.29 o 
  -9  -2   6      130.82      173.93     10.62 o 
  -8  -2   6      205.02      215.49     10.68 o 
  -7  -2   6      759.25      822.79     17.75 o 
  -6  -2   6      267.61      259.46     20.02 o 
  -5  -2   6      349.84      341.29     15.02 o 
  -4  -2   6     8385.39     9073.89    392.58 o 
  -3  -2   6     1175.39     1296.72     67.09 o 
  -2  -2   6     1083.98     1060.16     26.08 o 
  -1  -2   6     1827.12     1886.89     46.15 o 
   0  -2   6       63.29       65.20      2.53 o 
   1  -2   6     1384.00     1332.36     51.58 o 
   2  -2   6     1235.52     1224.19     19.35 o 
   3  -2   6        9.70       17.13      3.38 o 
   4  -2   6     2582.51     2415.47     31.42 o 
   5  -2   6      421.34      441.97     14.46 o 
   6  -2   6      256.29      279.81     12.49 o 
   7  -2   6      121.48      137.23      9.90 o 
   8  -2   6      469.99      476.98     17.95 o 
   9  -2   6       37.37       33.34      6.67 o 
 -11  -1   6      292.91      309.55     15.36 o 
 -10  -1   6       27.76       39.44      6.56 o 
  -9  -1   6      537.76      585.17     17.24 o 
  -8  -1   6       71.11       79.31      7.08 o 
  -7  -1   6     1198.31     1270.68     99.81 o 
  -6  -1   6      560.05      531.39     28.61 o 
  -5  -1   6       13.90       17.23      1.85 o 
  -4  -1   6     6525.10     6982.77    337.46 o 
  -3  -1   6     1237.96     1329.48     49.23 o 
  -2  -1   6     3304.81     3544.05     81.63 o 
  -1  -1   6      156.84      157.52      4.66 o 
   0  -1   6      130.65      122.37      4.20 o 
   1  -1   6        2.65        3.31      2.41 o 
   2  -1   6     1792.92     1705.14     23.39 o 
   3  -1   6        0.13        1.33      2.05 o 
   4  -1   6      150.73      136.53      8.01 o 
   5  -1   6       45.18       46.99      5.74 o 
   6  -1   6      713.92      716.98     19.54 o 
   7  -1   6       62.65       56.48      6.93 o 
   8  -1   6       36.72       32.93      6.21 o 
   9  -1   6        1.13        0.46      4.36 o 
 -11   0   6        2.29        0.10      4.67 o 
 -10   0   6        9.20        6.40      3.10 o 
  -9   0   6      287.60      284.15     23.84 o 
  -8   0   6        8.22        8.12      2.73 o 
  -7   0   6      139.20      153.32     10.01 o 
  -6   0   6     2688.54     2784.75    123.83 o 
  -5   0   6       71.32       77.02      2.92 o 
  -4   0   6      553.79      551.86     29.51 o 
  -3   0   6     5131.97     5235.17     26.75 o 
  -2   0   6     7893.88     7998.97     91.18 o 
  -1   0   6       70.40       69.82      3.43 o 
   0   0   6     8116.70     7894.58     34.78 o 
   1   0   6      356.79      344.37     11.33 o 
   2   0   6      937.20      865.34     17.10 o 
   3   0   6      302.70      267.30     10.34 o 
   4   0   6      456.50      492.77     14.73 o 
   5   0   6       25.98       20.67      4.41 o 
   6   0   6      713.18      693.65     19.59 o 
   7   0   6        2.35        4.36      3.79 o 
   8   0   6       72.48       70.74      8.46 o 
   9   0   6       10.69       17.71      4.31 o 
 -11   1   6      179.67      183.72     12.11 o 
 -10   1   6      105.48      100.11      9.03 o 
  -9   1   6       39.15       38.31      5.64 o 
  -8   1   6      180.84      177.26      6.53 o 
  -7   1   6     1996.49     1935.16     90.57 o 
  -6   1   6        6.38        7.32      3.14 o 
  -5   1   6      892.16      957.34     34.71 o 
  -4   1   6      973.86     1086.47     12.67 o 
  -3   1   6       16.65       11.18      1.85 o 
  -2   1   6        1.42        0.60      1.31 o 
  -1   1   6       44.27       35.24      2.79 o 
   0   1   6       18.90       24.29      2.87 o 
   1   1   6        0.00        5.08      2.31 o 
   2   1   6      296.91      277.29     10.18 o 
   3   1   6        9.63       10.31      3.18 o 
   4   1   6       23.03       25.69      4.56 o 
   5   1   6      819.87      837.96     20.65 o 
   6   1   6      305.77      314.96      9.56 o 
   7   1   6      156.56      160.15      7.51 o 
   8   1   6      153.22      149.43      7.78 o 
   9   1   6       23.86       22.85      4.51 o 
 -10   2   6       53.86       46.62      6.62 o 
  -9   2   6      155.05      166.33      6.96 o 
  -8   2   6       58.90       50.08      4.67 o 
  -7   2   6      348.85      375.90     11.34 o 
  -6   2   6      455.39      434.46      9.13 o 
  -5   2   6      390.88      359.52     21.00 o 
  -4   2   6      160.75      140.12      5.03 o 
  -3   2   6        4.60        4.61      1.69 o 
  -2   2   6     1028.42     1086.37     12.97 o 
  -1   2   6     1706.75     1780.63     33.73 o 
   0   2   6     9374.79     9947.36    157.70 o 
   1   2   6       94.64      111.80      4.02 o 
   2   2   6     2978.70     2872.82     20.88 o 
   3   2   6       43.56       46.77      6.92 o 
   4   2   6      802.52      797.10     12.96 o 
   5   2   6      210.38      209.85      7.59 o 
   6   2   6      301.78      310.65      9.65 o 
   7   2   6       49.45       48.93      5.00 o 
   8   2   6      186.06      191.22      8.89 o 
 -10   3   6      113.46      117.81      9.13 o 
  -9   3   6      301.27      317.96     12.74 o 
  -8   3   6      785.04      760.22     22.90 o 
  -7   3   6       61.73       66.78      4.59 o 
  -6   3   6       14.54       25.18      3.01 o 
  -5   3   6       13.73       17.01      2.54 o 
  -4   3   6        3.08        7.34      1.99 o 
  -3   3   6      972.06     1018.95     13.18 o 
  -2   3   6     2755.19     2761.73     21.77 o 
  -1   3   6      195.20      200.70      6.25 o 
   0   3   6      579.51      560.57     14.60 o 
   1   3   6        9.95       11.38      1.91 o 
   2   3   6      225.40      213.91      6.25 o 
   3   3   6       29.08       29.20      3.14 o 
   4   3   6      504.21      549.70     13.90 o 
   5   3   6       67.45       62.46      4.78 o 
   6   3   6      309.38      322.33     10.06 o 
   7   3   6       23.71       18.19      4.00 o 
   8   3   6       43.36       53.18      5.69 o 
 -11   4   6        3.97        2.36      4.61 o 
 -10   4   6      107.91      110.42      9.54 o 
  -9   4   6       73.53       79.21      7.85 o 
  -8   4   6      696.04      679.09     46.07 o 
  -7   4   6      664.11      671.60     53.60 o 
  -6   4   6      129.90      143.30      5.90 o 
  -5   4   6      261.93      285.48     10.61 o 
  -4   4   6      395.22      428.47     14.85 o 
  -3   4   6     1988.56     2021.11     36.74 o 
  -2   4   6      972.23     1007.00     13.78 o 
  -1   4   6      606.33      536.79     14.75 o 
   0   4   6       23.43       34.05      4.56 o 
   1   4   6      196.06      196.53      9.66 o 
   2   4   6      216.68      205.20      7.06 o 
   3   4   6      186.17      225.00      7.19 o 
   4   4   6      159.57      156.53      6.72 o 
   5   4   6        1.13        1.15      2.57 o 
   6   4   6       35.79       30.43      5.56 o 
   7   4   6       26.74       24.77      4.41 o 
 -11   5   6        2.69        3.95      4.72 o 
 -10   5   6        8.11        6.92      4.82 o 
  -9   5   6      363.61      366.78     15.57 o 
  -8   5   6       11.63        8.20      4.20 o 
  -7   5   6       42.51       55.14      6.62 o 
  -6   5   6       25.90       29.81      3.41 o 
  -5   5   6       17.67       15.98      2.79 o 
  -4   5   6      150.21      167.56     10.63 o 
  -3   5   6      583.86      597.05     11.15 o 
  -2   5   6      175.72      171.37      9.24 o 
  -1   5   6      177.46      170.86      9.30 o 
   0   5   6      997.68     1017.22     21.52 o 
   1   5   6      150.61      171.63      9.55 o 
   2   5   6      543.08      510.83     16.12 o 
   3   5   6       21.57       28.87      5.23 o 
   4   5   6      134.48      140.31      6.67 o 
   5   5   6      181.67      170.95      7.84 o 
   6   5   6      294.35      299.84     10.28 o 
   7   5   6       41.98       41.67      5.20 o 
 -10   6   6       53.70       61.75      8.31 o 
  -9   6   6      344.78      331.46     15.47 o 
  -8   6   6      476.06      498.57     18.06 o 
  -7   6   6       35.18       34.31      5.95 o 
  -6   6   6       70.48       63.25      7.03 o 
  -5   6   6        2.50        3.28      2.43 o 
  -4   6   6      297.64      308.06      8.61 o 
  -3   6   6      700.10      690.09     18.82 o 
  -2   6   6      263.08      296.71     12.74 o 
  -1   6   6      780.58      770.02     19.66 o 
   0   6   6      197.99      196.59     10.48 o 
   1   6   6      206.03      194.39     10.89 o 
   2   6   6       49.14       39.75      5.90 o 
   3   6   6       31.71       32.57      5.85 o 
   4   6   6       82.88       72.85      8.21 o 
   5   6   6      103.61       90.56      9.18 o 
   6   6   6        2.41        4.87      5.02 o 
 -10   7   6        3.07        3.59      4.26 o 
  -9   7   6      120.54      129.46     11.03 o 
  -8   7   6       94.95       99.33      9.24 o 
  -7   7   6       48.41       49.85      7.08 o 
  -6   7   6       26.77       18.31      5.03 o 
  -5   7   6      102.02       96.83      8.57 o 
  -4   7   6      662.94      698.00     19.99 o 
  -3   7   6     1071.71     1080.27     24.50 o 
  -2   7   6      946.57      971.02     23.14 o 
  -1   7   6      288.90      293.22     13.36 o 
   0   7   6      109.65      126.60      9.24 o 
   1   7   6      738.54      708.79     20.26 o 
   2   7   6      466.52      491.34     17.54 o 
   3   7   6      257.75      250.45     13.10 o 
   4   7   6      511.70      487.54     18.42 o 
   5   7   6       69.27       60.12      7.90 o 
  -9   8   6      242.60      250.48     14.74 o 
  -8   8   6        1.25        0.00      3.85 o 
  -7   8   6      157.31      129.91     10.47 o 
  -6   8   6       81.09       89.83      8.77 o 
  -5   8   6      129.83      117.83      9.65 o 
  -4   8   6       57.17       46.63      6.67 o 
  -3   8   6       85.13       83.01      8.52 o 
  -2   8   6       12.45       14.87      5.08 o 
  -1   8   6       41.48       46.06      6.67 o 
   0   8   6      115.48      108.58      9.29 o 
   1   8   6       20.95       14.46      5.18 o 
   2   8   6       16.30        8.92      4.82 o 
   3   8   6       41.68       25.39      6.10 o 
   4   8   6        7.72       10.72      5.74 o 
  -8   9   6       73.45       68.74      8.87 o 
  -7   9   6       90.78       87.37      9.80 o 
  -6   9   6      296.76      263.79     14.54 o 
  -5   9   6      151.99      163.68     11.70 o 
  -4   9   6       30.68       25.74      6.21 o 
  -3   9   6        8.07        5.69      4.46 o 
  -2   9   6       33.60       39.90      6.72 o 
  -1   9   6      272.42      278.00     14.59 o 
   0   9   6      707.76      755.91     22.87 o 
   1   9   6      143.42      150.78     11.29 o 
   2   9   6       52.82       72.73      9.03 o 
   3   9   6      177.37      184.12     12.58 o 
  -6  10   6        7.33        7.28      5.13 o 
  -5  10   6       74.09       79.05      9.23 o 
  -4  10   6       20.10       19.28      6.00 o 
  -3  10   6      128.70      114.38     10.42 o 
  -2  10   6       10.64        4.46      4.92 o 
  -1  10   6       14.69       11.90      5.74 o 
   0  10   6      127.66      136.91     11.65 o 
   1  10   6       46.66       26.46      7.08 o 
  -3  11   6      207.04      246.93     15.25 o 
  -2  11   6      138.26      133.37     11.65 o 
  -3 -13   7      131.85      154.71     13.14 o 
  -2 -13   7      479.86      502.48     20.57 o 
  -1 -13   7      181.98      168.01     12.73 o 
   0 -13   7      238.71      236.06     14.38 o 
   1 -13   7      111.39       93.33      9.95 o 
   2 -13   7      146.78      125.27     11.19 o 
   3 -13   7      164.40      169.89     12.99 o 
   4 -13   7      326.31      320.01     17.11 o 
  -5 -12   7       44.90       50.06      8.98 o 
  -4 -12   7      128.65      126.95     12.01 o 
  -3 -12   7        6.95        6.77      5.33 o 
  -2 -12   7      152.72      142.84     11.45 o 
  -1 -12   7       15.33       25.43      6.20 o 
   0 -12   7        2.62        6.26      5.02 o 
   1 -12   7        7.76        5.08      4.97 o 
   2 -12   7       40.00       39.64      6.87 o 
   3 -12   7       28.22       28.46      6.62 o 
   4 -12   7       42.07       51.75      7.80 o 
   5 -12   7      160.57      187.21     22.69 o 
  -6 -11   7      257.73      281.42     16.38 o 
  -5 -11   7       16.96       12.15      6.10 o 
  -4 -11   7      160.19      150.08     12.06 o 
  -3 -11   7      241.15      254.37     13.92 o 
  -2 -11   7      180.20      176.04     11.81 o 
  -1 -11   7       17.71       17.38      5.49 o 
   0 -11   7      124.95      119.11      9.75 o 
   1 -11   7      105.85       94.16      8.98 o 
   2 -11   7      401.11      385.94     16.50 o 
   3 -11   7      133.79      139.03     10.57 o 
   4 -11   7       45.48       40.94      4.60 o 
   5 -11   7       22.33       34.98      4.78 o 
   6 -11   7      163.41      171.55      9.98 o 
  -7 -10   7       46.23       47.65      8.82 o 
  -6 -10   7       15.95       13.79      5.85 o 
  -5 -10   7       26.58       15.44      5.79 o 
  -4 -10   7       24.97       32.05      6.82 o 
  -3 -10   7       86.85       95.17      9.13 o 
  -2 -10   7       43.95       27.90      6.05 o 
  -1 -10   7       68.62       68.28      8.16 o 
   0 -10   7       59.21       54.17      6.82 o 
   1 -10   7      332.71      314.32     13.93 o 
   2 -10   7      719.93      710.57     20.67 o 
   3 -10   7      281.34      305.02      9.45 o 
   4 -10   7      591.09      610.32     13.70 o 
   5 -10   7       29.29       29.92      4.21 o 
   6 -10   7      137.87      140.45      7.67 o 
   7 -10   7      123.98      147.17     11.55 o 
  -8  -9   7       50.51       44.98      8.16 o 
  -7  -9   7      351.86      325.71     16.14 o 
  -6  -9   7      431.41      436.79     17.69 o 
  -5  -9   7      274.08      284.66     14.33 o 
  -4  -9   7     1541.47     1643.29     30.85 o 
  -3  -9   7      181.94      183.68      8.70 o 
  -2  -9   7      551.55      516.49     11.03 o 
  -1  -9   7      226.04      231.67     11.87 o 
   0  -9   7      305.25      293.08     12.75 o 
   1  -9   7      155.89      161.15     10.22 o 
   2  -9   7      987.38     1020.80     18.91 o 
   3  -9   7       16.64       15.68      2.96 o 
   4  -9   7       68.72       62.94      5.29 o 
   5  -9   7      132.87      128.44      9.62 o 
   6  -9   7       49.37       49.14      7.03 o 
   7  -9   7       12.38        9.38      4.87 o 
   8  -9   7       17.07       14.97      6.20 o 
  -9  -8   7       49.83       43.70      8.72 o 
  -8  -8   7      236.02      246.48     14.69 o 
  -7  -8   7       59.69       62.58      8.41 o 
  -6  -8   7      278.07      276.76     13.56 o 
  -5  -8   7        0.89       -1.49      3.54 o 
  -4  -8   7      313.96      320.74     13.78 o 
  -3  -8   7       52.61       57.97      4.67 o 
  -2  -8   7     2807.58     2853.93     33.38 o 
  -1  -8   7       11.97       10.99      2.64 o 
   0  -8   7     1918.48     1825.87     28.93 o 
   1  -8   7      355.99      384.08     11.60 o 
   2  -8   7      129.71      123.61      5.64 o 
   3  -8   7       56.51       63.47      4.68 o 
   4  -8   7       22.01       22.29      3.37 o 
   5  -8   7        7.96       10.16      2.99 o 
   6  -8   7      407.00      425.02     16.66 o 
   7  -8   7       19.87       26.05      5.90 o 
   8  -8   7      112.31      117.60     10.67 o 
  -9  -7   7       21.13       30.10      7.54 o 
  -8  -7   7       10.58        5.23      5.33 o 
  -7  -7   7        2.19        0.46      4.72 o 
  -6  -7   7        3.08        0.87      4.15 o 
  -5  -7   7     1981.51     2008.20     31.56 o 
  -4  -7   7       22.10       24.36      4.87 o 
  -3  -7   7      107.49       94.43     15.09 o 
  -2  -7   7      276.92      275.74      7.60 o 
  -1  -7   7       41.24       47.67      3.98 o 
   0  -7   7      904.57      858.86      9.27 o 
   1  -7   7        5.09        2.04      1.42 o 
   2  -7   7        0.55        0.32      1.86 o 
   3  -7   7        1.24        1.86      2.14 o 
   4  -7   7      108.45      103.44      5.68 o 
   5  -7   7       69.56       71.87      7.13 o 
   6  -7   7        1.25        1.69      3.85 o 
   7  -7   7      459.31      496.47     18.57 o 
   8  -7   7      365.27      370.08     17.22 o 
 -10  -6   7       18.32       23.84      6.87 o 
  -9  -6   7        8.34        2.82      5.38 o 
  -8  -6   7        1.08       -1.38      4.10 o 
  -7  -6   7        0.69        3.13      4.56 o 
  -6  -6   7      256.15      272.14     12.12 o 
  -5  -6   7       49.68       65.45      7.13 o 
  -4  -6   7     2800.59     2743.11    151.69 o 
  -3  -6   7      138.36      162.45     13.71 o 
  -2  -6   7      967.44      988.32     21.45 o 
  -1  -6   7      300.96      325.54      5.46 o 
   0  -6   7     3808.43     4031.08     26.22 o 
   1  -6   7       31.29       27.37      2.17 o 
   2  -6   7     5519.15     5374.02     86.91 o 
   3  -6   7      119.94      149.16      5.97 o 
   4  -6   7     1464.81     1451.66     31.89 o 
   5  -6   7       42.38       40.01      5.59 o 
   6  -6   7       45.33       36.78      5.95 o 
   7  -6   7        0.89        1.85      3.85 o 
   8  -6   7      175.96      169.19     12.06 o 
   9  -6   7       17.88       23.38      6.46 o 
 -10  -5   7      183.00      232.48     14.48 o 
  -9  -5   7      129.05      121.47     10.21 o 
  -8  -5   7      207.57      218.18     12.32 o 
  -7  -5   7      161.68      182.35     10.73 o 
  -6  -5   7      614.57      662.76     17.21 o 
  -5  -5   7        1.24        1.61      2.15 o 
  -4  -5   7      147.99      147.85     13.17 o 
  -3  -5   7      253.59      268.90      7.10 o 
  -2  -5   7      835.40      827.25     18.83 o 
  -1  -5   7      459.96      440.81      6.61 o 
   0  -5   7       26.13       24.44      1.93 o 
   1  -5   7      199.71      195.70      4.64 o 
   2  -5   7        0.52        1.74      1.73 o 
   3  -5   7     1214.19     1168.24     27.87 o 
   4  -5   7     1486.62     1576.22     26.74 o 
   5  -5   7       15.26       18.26      4.62 o 
   6  -5   7       19.89       21.79      5.08 o 
   7  -5   7        8.51        7.13      4.56 o 
   8  -5   7      173.21      176.32     12.37 o 
   9  -5   7      387.49      401.96     18.40 o 
 -10  -4   7      381.02      419.20     17.27 o 
  -9  -4   7        7.84        8.10      4.82 o 
  -8  -4   7     1181.90     1308.63     26.12 o 
  -7  -4   7       12.72        6.92      4.05 o 
  -6  -4   7      436.68      470.60     14.00 o 
  -5  -4   7      703.27      686.52     44.87 o 
  -4  -4   7      777.02      799.82     52.68 o 
  -3  -4   7      651.87      609.44     37.48 o 
  -2  -4   7     2082.84     2049.68     46.89 o 
  -1  -4   7      239.14      244.67      4.63 o 
   0  -4   7     1007.32      947.28     16.30 o 
   1  -4   7      365.31      341.19      6.43 o 
   2  -4   7      111.46       95.77      3.67 o 
   3  -4   7      337.07      329.67     11.57 o 
   4  -4   7     1422.23     1446.25     25.44 o 
   5  -4   7      143.36      142.66      9.19 o 
   6  -4   7      431.78      464.97     16.51 o 
   7  -4   7      112.42      121.31      9.90 o 
   8  -4   7        1.07        1.08      4.26 o 
   9  -4   7        9.23        5.90      5.08 o 
 -11  -3   7      149.97      178.60     13.04 o 
 -10  -3   7        5.47        9.64      5.54 o 
  -9  -3   7        0.53        1.08      4.20 o 
  -8  -3   7       24.83       32.26      5.59 o 
  -7  -3   7       38.86       32.14      4.67 o 
  -6  -3   7        7.09        8.92      2.54 o 
  -5  -3   7      828.79      826.06     86.02 o 
  -4  -3   7      966.94     1088.22     73.77 o 
  -3  -3   7      571.08      639.83     39.21 o 
  -2  -3   7     1857.07     1998.21     48.57 o 
  -1  -3   7      675.49      648.81     10.85 o 
   0  -3   7      796.95      716.06      9.89 o 
   1  -3   7       70.35       97.23      4.81 o 
   2  -3   7     1724.77     1655.84     26.88 o 
   3  -3   7      119.27      116.06      7.24 o 
   4  -3   7      264.54      253.73     11.00 o 
   5  -3   7      315.44      317.79     13.11 o 
   6  -3   7      687.85      676.83     19.74 o 
   7  -3   7      206.46      209.70     12.37 o 
   8  -3   7      421.12      379.75     16.86 o 
   9  -3   7       10.77       11.79      5.44 o 
 -10  -2   7      212.95      224.17     12.48 o 
  -9  -2   7       40.37       49.52      4.77 o 
  -8  -2   7      248.03      225.78     19.14 o 
  -7  -2   7       27.10       28.20      3.30 o 
  -6  -2   7     3535.67     3712.41    346.47 o 
  -5  -2   7      677.80      685.43     36.98 o 
  -4  -2   7     5842.94     6266.10    259.02 o 
  -3  -2   7      727.59      713.45     27.43 o 
  -2  -2   7       12.06       10.27      1.70 o 
  -1  -2   7     1338.71     1368.39     31.40 o 
   0  -2   7     2861.10     2948.37     87.03 o 
   1  -2   7      715.65      781.59     11.16 o 
   2  -2   7      416.13      425.46     12.41 o 
   3  -2   7       19.02       20.21      3.74 o 
   4  -2   7       38.36       35.08      4.92 o 
   5  -2   7      515.38      482.25     15.86 o 
   6  -2   7        6.96        6.92      3.85 o 
   7  -2   7       59.62       55.96      7.18 o 
   8  -2   7        2.32       -0.21      4.20 o 
   9  -2   7      193.70      194.30     13.30 o 
 -11  -1   7      304.66      293.07     15.67 o 
 -10  -1   7        0.41        2.72      4.15 o 
  -9  -1   7      274.49      278.81     13.36 o 
  -8  -1   7      177.37      197.64     30.04 o 
  -7  -1   7      265.72      272.68     26.23 o 
  -6  -1   7      255.96      264.75     14.43 o 
  -5  -1   7        2.86        2.92      1.23 o 
  -4  -1   7      286.93      240.44      9.52 o 
  -3  -1   7      174.05      205.08      8.92 o 
  -2  -1   7     1523.04     1550.87     39.23 o 
  -1  -1   7      185.25      209.97      3.97 o 
   0  -1   7      777.33      752.32     18.78 o 
   1  -1   7     4722.99     4742.72     62.64 o 
   2  -1   7     1185.19     1143.24     20.55 o 
   3  -1   7      461.34      436.81     13.60 o 
   4  -1   7      112.24      100.59      7.70 o 
   5  -1   7      681.91      670.58     18.77 o 
   6  -1   7      421.38      419.91     15.84 o 
   7  -1   7      406.83      398.33     16.40 o 
   8  -1   7      214.01      217.39     13.35 o 
   9  -1   7       89.05       87.37      9.85 o 
 -11   0   7      405.04      403.15     17.63 o 
 -10   0   7       42.57       42.31      6.56 o 
  -9   0   7      149.79      131.91      9.86 o 
  -8   0   7        4.48        2.15      3.28 o 
  -7   0   7     1028.49     1028.13     14.07 o 
  -6   0   7      143.14      136.95      5.29 o 
  -5   0   7     1077.32     1041.56     16.89 o 
  -4   0   7      209.50      180.32      5.99 o 
  -3   0   7       14.46       13.19      2.00 o 
  -2   0   7      917.78      948.15     20.28 o 
  -1   0   7      334.07      367.79      7.76 o 
   0   0   7       89.51       91.11      4.42 o 
   1   0   7      310.98      300.73      7.64 o 
   2   0   7        7.41        6.00      2.87 o 
   3   0   7       34.98       42.16      5.23 o 
   4   0   7        1.89        3.59      3.03 o 
   5   0   7      360.21      361.94     14.29 o 
   6   0   7      302.69      307.76     13.93 o 
   7   0   7       11.75       11.02      4.77 o 
   8   0   7      237.82      234.26     14.02 o 
 -11   1   7        9.50        9.08      4.82 o 
 -10   1   7      114.70      111.25      9.24 o 
  -9   1   7       62.79       58.17      6.87 o 
  -8   1   7       69.63       67.02      4.74 o 
  -7   1   7        0.52        0.20      1.77 o 
  -6   1   7     1310.12     1340.95     28.97 o 
  -5   1   7        1.89        0.94      1.58 o 
  -4   1   7      502.46      483.79      9.33 o 
  -3   1   7        2.29        5.05      1.74 o 
  -2   1   7     2858.43     2806.32     31.35 o 
  -1   1   7      921.29      978.66     12.92 o 
   0   1   7     4458.41     4527.81     34.99 o 
   1   1   7       62.45       64.39      5.75 o 
   2   1   7     1008.38     1001.74     20.34 o 
   3   1   7      907.88      843.58     19.64 o 
   4   1   7      366.84      385.51     14.19 o 
   5   1   7      649.07      703.97     19.89 o 
   6   1   7      153.44      154.74      7.35 o 
   7   1   7       24.79       22.99      4.06 o 
   8   1   7      113.64      129.55      7.93 o 
 -10   2   7        1.08        0.36      3.69 o 
  -9   2   7      261.60      256.33      9.61 o 
  -8   2   7      525.80      521.85     21.75 o 
  -7   2   7      951.91      893.38     20.36 o 
  -6   2   7       37.23       30.59      3.18 o 
  -5   2   7      464.73      448.95     13.49 o 
  -4   2   7      303.47      305.89      8.74 o 
  -3   2   7      687.53      706.06     11.30 o 
  -2   2   7      129.66      152.63      5.70 o 
  -1   2   7      335.33      370.02      8.53 o 
   0   2   7       51.43       49.43      3.91 o 
   1   2   7      168.02      169.27      8.78 o 
   2   2   7      381.95      374.18      8.07 o 
   3   2   7      100.70      107.23      5.09 o 
   4   2   7      268.07      258.54      8.63 o 
   5   2   7        0.73       -0.90      2.38 o 
   6   2   7      358.43      350.58     10.58 o 
   7   2   7      122.77      122.67      7.29 o 
   8   2   7       87.02       84.19      8.54 o 
  -9   3   7       41.48       42.91      4.28 o 
  -8   3   7       78.35       84.14      6.77 o 
  -7   3   7      886.41      877.33     34.75 o 
  -6   3   7     1130.33     1114.27     60.06 o 
  -5   3   7      728.91      736.05     45.69 o 
  -4   3   7      191.42      181.79      9.73 o 
  -3   3   7      379.29      406.25      9.11 o 
  -2   3   7       57.25       36.30      3.37 o 
  -1   3   7       21.24       15.83      3.00 o 
   0   3   7      202.91      195.37      9.50 o 
   1   3   7      917.82      924.76     20.37 o 
   2   3   7     1535.25     1575.04     27.37 o 
   3   3   7        7.07        6.97      3.90 o 
   4   3   7       96.62      113.74      9.29 o 
   5   3   7       82.86       75.08      5.55 o 
   6   3   7      181.10      197.87     10.91 o 
   7   3   7       67.42       63.70      5.91 o 
 -10   4   7       59.57       77.76      8.77 o 
  -9   4   7      139.93      137.95      9.80 o 
  -8   4   7      127.88      144.70     19.37 o 
  -7   4   7       93.44       88.33      5.42 o 
  -6   4   7      554.13      567.62     24.57 o 
  -5   4   7      116.62      117.99      5.72 o 
  -4   4   7       15.90       15.08      2.81 o 
  -3   4   7        0.08        0.49      1.99 o 
  -2   4   7      672.51      682.73     12.16 o 
   0   4   7      713.39      732.57     18.52 o 
   1   4   7      138.97      130.70      8.68 o 
   2   4   7     1212.30     1235.44     25.32 o 
   3   4   7       73.37       75.11      7.75 o 
   4   4   7      432.18      423.86     16.10 o 
   5   4   7       27.57       21.85      5.69 o 
   6   4   7      253.25      263.62     14.38 o 
   7   4   7       11.98        9.56      4.02 o 
 -10   5   7      145.59      146.57     10.98 o 
  -9   5   7      122.42      145.84     10.52 o 
  -8   5   7      687.06      663.58     20.30 o 
  -7   5   7      413.02      414.35     15.63 o 
  -6   5   7       33.86       28.51      3.69 o 
  -5   5   7      275.51      297.10      9.48 o 
  -4   5   7      124.51      119.81     10.62 o 
  -3   5   7      426.11      422.71     11.78 o 
  -2   5   7      314.98      319.46     13.06 o 
  -1   5   7      896.17      902.78     21.23 o 
   0   5   7        3.00       12.77      4.05 o 
   1   5   7       31.20       26.72      5.18 o 
   2   5   7       60.35       60.53      6.98 o 
   3   5   7        5.45       14.00      4.72 o 
   4   5   7       55.09       49.34      7.23 o 
   5   5   7       13.43       11.33      5.38 o 
   6   5   7        0.37        3.23      4.97 o 
 -10   6   7        2.21        0.72      4.31 o 
  -9   6   7      120.57       96.01      9.34 o 
  -8   6   7       19.28       16.31      5.13 o 
  -7   6   7        1.92        1.90      3.69 o 
  -6   6   7      110.76      108.58      9.29 o 
  -5   6   7        6.36        6.93      2.91 o 
  -4   6   7       58.56       63.12      5.10 o 
  -3   6   7      560.74      579.24     18.13 o 
  -2   6   7      442.14      410.84     15.28 o 
  -1   6   7      151.85      164.68     10.22 o 
   0   6   7      678.16      659.63     19.38 o 
   1   6   7      108.50       99.60      8.67 o 
   2   6   7      560.14      520.96     18.02 o 
   3   6   7      114.69      130.44     10.42 o 
   4   6   7      323.43      287.38     14.49 o 
   5   6   7       84.70       88.80      9.29 o 
  -9   7   7      184.75      195.52     12.94 o 
  -8   7   7       76.47       74.18      8.52 o 
  -7   7   7      233.94      229.04     13.15 o 
  -6   7   7      189.61      183.29     11.71 o 
  -5   7   7      102.66      124.63      9.75 o 
  -4   7   7       32.14       27.90      5.64 o 
  -3   7   7      284.29      280.89     13.51 o 
  -2   7   7       86.19       90.61      8.52 o 
  -1   7   7      125.52      134.15      9.90 o 
   0   7   7       45.96       70.22      8.26 o 
   1   7   7       34.30       29.59      6.31 o 
   2   7   7       13.68       18.97      5.85 o 
   3   7   7       44.72       49.65      7.80 o 
   4   7   7        1.15       -3.33      4.26 o 
  -8   8   7       44.10       42.31      7.54 o 
  -7   8   7        1.84        1.69      4.10 o 
  -6   8   7      118.17      119.10     10.26 o 
  -5   8   7        2.53       -1.08      3.74 o 
  -4   8   7       73.89       89.88      8.87 o 
  -3   8   7      234.55      245.53     13.30 o 
  -2   8   7        6.04        6.10      4.77 o 
  -1   8   7      360.01      357.74     15.88 o 
   0   8   7      577.42      596.71     20.54 o 
   1   8   7      348.26      325.61     15.57 o 
   2   8   7      129.94      141.68     11.19 o 
   3   8   7       82.08       74.79      9.03 o 
  -7   9   7      152.64      165.61     12.52 o 
  -6   9   7       27.18       25.13      6.56 o 
  -5   9   7      414.69      408.60     18.04 o 
  -4   9   7       75.74       82.23      9.08 o 
  -3   9   7        0.17       -1.38      3.54 o 
  -2   9   7      185.50      191.99     12.58 o 
  -1   9   7      147.60      134.05     11.03 o 
   0   9   7      161.06      175.79     12.83 o 
   1   9   7        8.27        8.97      5.44 o 
   2   9   7       11.36        3.85      5.23 o 
  -5  10   7      138.96      142.87     11.85 o 
  -4  10   7      186.16      192.55     13.40 o 
  -3  10   7       68.16       79.46      9.69 o 
  -2  10   7        8.06       13.33      5.85 o 
  -1  10   7        7.75        2.00      5.49 o 
  -2 -13   8        4.34        2.26      5.38 o 
  -1 -13   8      183.50      160.98     13.09 o 
   0 -13   8        0.07       -2.10      4.67 o 
   1 -13   8        5.12        9.43      5.69 o 
   2 -13   8        0.79       -2.56      4.97 o 
   3 -13   8      183.82      169.08     13.35 o 
  -4 -12   8       38.20       39.49      8.31 o 
  -3 -12   8      305.72      305.92     16.49 o 
  -2 -12   8      510.85      538.13     20.63 o 
  -1 -12   8        7.97        5.13      5.49 o 
   0 -12   8      335.89      339.56     16.29 o 
   1 -12   8        5.45        6.72      5.08 o 
   2 -12   8      380.58      387.81     17.48 o 
   3 -12   8      173.87      165.80     12.32 o 
   4 -12   8      403.97      412.55     18.76 o 
   5 -12   8        1.57        0.92      4.56 o 
  -6 -11   8       15.93       13.79      6.92 o 
  -5 -11   8        1.18       -0.77      5.02 o 
  -4 -11   8        1.76       -2.46      4.41 o 
  -3 -11   8        1.08       -1.54      4.77 o 
  -2 -11   8        5.77        5.49      5.28 o 
  -1 -11   8      314.55      311.29     14.90 o 
   0 -11   8      108.90      105.29      9.95 o 
   1 -11   8       54.65       48.93      7.18 o 
   2 -11   8      453.61      445.34     17.80 o 
   3 -11   8       16.67       20.82      5.90 o 
   4 -11   8      179.26      203.93     12.47 o 
   5 -11   8      217.46      227.25      9.66 o 
   6 -11   8      140.71      159.76      8.69 o 
  -7 -10   8      130.85      130.24     12.42 o 
  -6 -10   8     1162.90     1152.51     29.34 o 
  -5 -10   8        2.72        1.54      4.92 o 
  -4 -10   8      555.79      538.35     27.48 o 
  -3 -10   8       46.78       48.98      4.67 o 
  -2 -10   8      275.82      297.57     13.97 o 
  -1 -10   8      379.93      366.90     15.42 o 
   0 -10   8      152.56      141.06     10.37 o 
   1 -10   8       89.29       85.94      8.82 o 
   2 -10   8      589.87      541.36     18.54 o 
   3 -10   8      136.05      144.31     14.04 o 
   4 -10   8      214.49      222.26      8.86 o 
   5 -10   8       29.37       29.14      4.46 o 
   6 -10   8        1.10        2.36      4.36 o 
   7 -10   8        0.02        3.79      5.02 o 
  -8  -9   8        6.91        7.95      6.31 o 
  -7  -9   8        0.18        0.56      4.97 o 
  -6  -9   8        5.71        4.92      4.82 o 
  -5  -9   8        3.88        1.90      4.51 o 
  -4  -9   8        0.91        0.82      2.79 o 
  -3  -9   8      138.45      131.92      6.52 o 
  -2  -9   8      105.31       94.80      5.66 o 
  -1  -9   8      258.85      255.75     12.48 o 
   0  -9   8       13.57       10.67      4.46 o 
   1  -9   8      343.70      319.05     13.88 o 
   2  -9   8      134.06      132.18      6.23 o 
   3  -9   8       66.32       70.57      5.98 o 
   4  -9   8      535.46      537.94     17.65 o 
   5  -9   8        7.50        4.45      3.11 o 
   6  -9   8      427.28      452.15     18.15 o 
   7  -9   8        9.74       11.13      5.54 o 
  -8  -8   8      126.67      154.51     12.42 o 
  -7  -8   8        1.95        0.87      4.92 o 
  -6  -8   8       93.93      106.41      9.85 o 
  -5  -8   8       33.93       31.01      7.13 o 
  -4  -8   8     1458.63     1387.16     75.12 o 
  -3  -8   8       36.15       37.16      3.95 o 
  -2  -8   8      908.85      855.34     20.07 o 
  -1  -8   8      162.61      166.73      6.46 o 
   0  -8   8      606.23      599.66     17.11 o 
   1  -8   8      715.53      702.88     12.08 o 
   2  -8   8       15.79       16.95      2.93 o 
   3  -8   8       65.54       63.69      4.80 o 
   4  -8   8       68.15       62.42      4.92 o 
   5  -8   8       94.03       98.77      8.52 o 
   6  -8   8        0.28        1.03      3.90 o 
   7  -8   8        0.99        0.77      4.31 o 
   8  -8   8       36.20       28.05      7.03 o 
  -9  -7   8      141.01      130.35     11.85 o 
  -8  -7   8        8.17        1.64      4.87 o 
  -7  -7   8       52.75       63.50      7.90 o 
  -6  -7   8      301.56      304.57     13.46 o 
  -5  -7   8       29.82       29.23      6.56 o 
  -4  -7   8      947.57      984.01     64.01 o 
  -3  -7   8     1507.01     1530.85     76.22 o 
  -2  -7   8     1949.72     2032.09     58.00 o 
  -1  -7   8      333.74      306.07      7.96 o 
   0  -7   8     1343.06     1402.20     16.77 o 
   1  -7   8      298.18      298.30      6.18 o 
   2  -7   8     1364.01     1316.47     32.80 o 
   3  -7   8     1558.44     1621.62     19.57 o 
   4  -7   8      293.60      304.51      9.32 o 
   5  -7   8      209.54      219.83     11.71 o 
   6  -7   8        5.19        4.10      4.31 o 
   7  -7   8       34.38       29.03      6.31 o 
   8  -7   8      109.12      120.62     11.03 o 
 -10  -6   8      122.70      123.20     11.44 o 
  -9  -6   8      673.38      712.72     22.25 o 
  -8  -6   8      315.51      324.53     15.06 o 
  -7  -6   8       16.55       18.31      5.59 o 
  -6  -6   8      199.35      180.10     16.28 o 
  -5  -6   8       68.24       62.80      4.87 o 
  -4  -6   8       88.04       94.96      8.24 o 
  -3  -6   8     1073.56     1052.95     42.37 o 
  -2  -6   8       61.32       61.25      4.37 o 
  -1  -6   8       14.92       18.15      2.61 o 
   0  -6   8      234.45      220.95      5.14 o 
   1  -6   8      371.08      353.77     11.57 o 
   2  -6   8       69.51       58.90      3.37 o 
   3  -6   8       95.13      109.23      5.64 o 
   4  -6   8       13.72        9.90      3.85 o 
   5  -6   8       55.95       61.71      7.34 o 
   6  -6   8       86.06       77.73      8.11 o 
   7  -6   8       60.69       77.40      8.62 o 
   8  -6   8       75.75       90.95      9.75 o 
 -10  -5   8       41.04       52.00      8.46 o 
  -9  -5   8      474.65      470.45     18.05 o 
  -8  -5   8      105.46      120.79      9.85 o 
  -7  -5   8       18.07       23.74      3.83 o 
  -6  -5   8      128.45      144.78     12.34 o 
  -5  -5   8       13.85       13.90      3.28 o 
  -4  -5   8     2570.52     2595.66    172.42 o 
  -3  -5   8       54.08       64.28      4.28 o 
  -2  -5   8     1286.12     1195.76     52.01 o 
  -1  -5   8       36.05       31.60      2.29 o 
   0  -5   8     2925.24     2988.05     30.61 o 
   1  -5   8      493.65      479.92      9.07 o 
   2  -5   8     2522.65     2611.92     61.39 o 
   3  -5   8       73.98       61.05      6.05 o 
   4  -5   8     1475.36     1396.92     26.25 o 
   5  -5   8      234.32      288.10     13.10 o 
   6  -5   8      341.30      348.83     15.11 o 
   7  -5   8      103.81      132.68     10.52 o 
   8  -5   8        8.64        4.61      4.72 o 
 -10  -4   8      142.63      173.51     12.57 o 
  -9  -4   8       56.35       55.02     11.18 o 
  -8  -4   8        1.73        1.81      2.92 o 
  -7  -4   8      479.28      501.05     38.08 o 
  -6  -4   8      175.89      178.22     20.62 o 
  -5  -4   8      448.93      488.60     36.42 o 
  -4  -4   8      347.63      377.70     18.67 o 
  -3  -4   8        0.08        2.67      3.33 o 
  -2  -4   8     1495.13     1535.16     45.50 o 
  -1  -4   8     2544.48     2520.34     53.14 o 
   0  -4   8      728.84      704.60     20.02 o 
   1  -4   8      148.87      126.66      6.29 o 
   2  -4   8      676.90      603.59     16.79 o 
   3  -4   8      364.38      397.14     13.58 o 
   4  -4   8      274.54      280.58     12.33 o 
   5  -4   8      306.38      297.67     13.26 o 
   6  -4   8      538.41      521.03     18.17 o 
   7  -4   8       17.73       12.92      5.33 o 
   8  -4   8       69.81       74.84      8.98 o 
 -11  -3   8        0.95        0.62      4.77 o 
 -10  -3   8      209.42      205.83     13.19 o 
  -9  -3   8       59.03       46.63      7.39 o 
  -8  -3   8      214.81      240.60     25.78 o 
  -7  -3   8       25.61       27.40      3.54 o 
  -6  -3   8      492.64      538.03     61.99 o 
  -5  -3   8     2760.67     2859.21    196.52 o 
  -4  -3   8      555.14      547.47     38.79 o 
  -3  -3   8      927.50      918.22     25.83 o 
  -2  -3   8      648.82      681.23     14.82 o 
  -1  -3   8      455.94      450.04     11.88 o 
   0  -3   8      331.40      322.56     12.17 o 
   1  -3   8        3.19        8.11      1.68 o 
   2  -3   8      474.57      446.01      9.34 o 
   3  -3   8      664.19      666.02     17.28 o 
   4  -3   8      356.41      375.14     14.09 o 
   5  -3   8      169.03      167.83     10.47 o 
   6  -3   8       85.03       70.85      7.70 o 
   7  -3   8       25.06       19.59      5.59 o 
   8  -3   8      105.58       97.74      9.90 o 
 -11  -2   8      444.58      419.63     18.66 o 
 -10  -2   8      142.28      126.92     10.78 o 
  -9  -2   8        4.14        4.15      4.20 o 
  -8  -2   8        8.88       18.05      4.87 o 
  -7  -2   8        9.97       10.51      4.05 o 
  -6  -2   8        8.48        6.92      3.54 o 
  -5  -2   8      334.60      384.09     44.67 o 
  -4  -2   8      371.36      447.80     23.38 o 
  -3  -2   8      138.62      120.80      3.94 o 
  -2  -2   8      273.33      260.56      4.80 o 
  -1  -2   8      796.97      755.46     26.49 o 
   0  -2   8     1701.82     1787.82     70.89 o 
   1  -2   8       19.60       24.10      2.81 o 
   2  -2   8     2468.68     2390.33     31.16 o 
   3  -2   8      197.65      202.78     10.07 o 
   4  -2   8     1206.30     1110.01     23.77 o 
   5  -2   8        7.48        4.87      3.59 o 
   6  -2   8      358.10      379.41     15.78 o 
   7  -2   8       32.39       30.57      6.26 o 
   8  -2   8      238.85      257.47     14.69 o 
 -11  -1   8       77.70       79.92      9.54 o 
 -10  -1   8      254.73      267.22     14.23 o 
  -9  -1   8       15.01       18.10      5.38 o 
  -8  -1   8      133.66      118.35      9.14 o 
  -7  -1   8        9.92       14.72      4.46 o 
  -6  -1   8     1672.90     1649.31     28.08 o 
  -5  -1   8      355.95      366.58      8.01 o 
  -4  -1   8      891.24      931.93     12.34 o 
  -3  -1   8      154.38      128.22      4.89 o 
  -2  -1   8      173.63      188.74     22.32 o 
  -1  -1   8     2279.05     2187.49     19.39 o 
   0  -1   8        0.82        6.68      5.67 o 
   1  -1   8      408.98      444.04     10.45 o 
   2  -1   8       75.45       74.81      6.67 o 
   3  -1   8      567.14      566.98     16.44 o 
   4  -1   8       52.61       54.32      6.46 o 
   5  -1   8       15.89       15.95      4.87 o 
   6  -1   8       89.57       86.76      8.52 o 
   7  -1   8        4.94        5.54      4.41 o 
   8  -1   8       31.23       28.46      6.62 o 
 -11   0   8       47.59       48.26      7.64 o 
 -10   0   8      167.45      151.32     10.93 o 
  -9   0   8       85.91       71.16      7.75 o 
  -8   0   8        4.28       11.33      4.15 o 
  -7   0   8      133.06      136.84      9.08 o 
  -6   0   8      305.29      282.72      7.73 o 
  -5   0   8      235.95      213.65      6.52 o 
  -4   0   8      185.85      183.02      6.06 o 
  -3   0   8      205.90      224.37      6.54 o 
  -2   0   8      776.26      769.42     11.77 o 
  -1   0   8      631.29      602.90     10.63 o 
   0   0   8      643.71      573.52     10.68 o 
   1   0   8     1009.96      992.82     14.38 o 
   2   0   8     1692.03     1759.61     27.95 o 
   3   0   8      812.12      816.64     20.03 o 
   4   0   8      229.16      226.94     11.56 o 
   5   0   8       94.10       91.95      8.31 o 
   6   0   8      426.53      432.32     17.18 o 
   7   0   8        0.93        6.31      4.72 o 
   8   0   8      174.22      180.21      9.13 o 
 -11   1   8      273.56      313.45     15.82 o 
 -10   1   8      116.47      107.50      9.80 o 
  -9   1   8      326.88      324.57     14.54 o 
  -8   1   8      146.92      166.66     10.21 o 
  -7   1   8      419.73      420.28     19.21 o 
  -6   1   8      120.12      115.43      5.47 o 
  -5   1   8      164.78      153.77      5.97 o 
  -4   1   8      181.83      219.23     39.14 o 
  -3   1   8      229.57      248.39      7.15 o 
  -2   1   8      259.47      276.09      7.51 o 
  -1   1   8       14.07       16.70      2.66 o 
   0   1   8      129.99      129.28      5.75 o 
   1   1   8      224.66      227.61     10.48 o 
   2   1   8      156.23      147.76      8.93 o 
   3   1   8      149.91      144.36      9.24 o 
   4   1   8      935.17      875.49     22.31 o 
   5   1   8       27.70       26.00      4.36 o 
   6   1   8        7.16        5.95      3.13 o 
   7   1   8        6.66        8.54      3.60 o 
 -10   2   8      101.96      103.33      9.59 o 
  -9   2   8        6.35        7.23      4.41 o 
  -8   2   8      345.61      325.82      9.39 o 
  -7   2   8      255.60      249.17      8.12 o 
  -6   2   8     1046.99     1101.83     40.00 o 
  -5   2   8       48.65       48.55      4.69 o 
  -4   2   8      639.70      606.72     26.71 o 
  -3   2   8      158.46      143.43      6.65 o 
  -2   2   8     1840.86     1809.68     23.26 o 
  -1   2   8      108.76      123.36      5.89 o 
   0   2   8      353.51      346.12     12.60 o 
   1   2   8       46.06       47.86      5.80 o 
   2   2   8      880.44      860.89     20.92 o 
   3   2   8      357.19      371.64     14.50 o 
   4   2   8      364.17      425.79     16.35 o 
   5   2   8      395.47      379.80     15.99 o 
   6   2   8       73.95       66.11      5.63 o 
   7   2   8       31.66       35.33      4.95 o 
  -9   3   8      366.58      412.05     11.08 o 
  -8   3   8       17.40       12.62      3.03 o 
  -7   3   8      803.03      860.51     67.10 o 
  -6   3   8        3.33        4.19      2.54 o 
  -5   3   8      395.05      373.12     33.72 o 
  -4   3   8      165.08      176.52      8.45 o 
  -3   3   8      347.81      326.39      8.76 o 
  -2   3   8      102.43       83.72      5.07 o 
  -1   3   8       23.82       29.68      3.49 o 
   0   3   8       66.93       71.67      6.72 o 
   1   3   8      201.18      212.93     10.89 o 
   2   3   8       96.53      101.65      8.26 o 
   3   3   8      135.41      131.50      9.55 o 
   4   3   8      108.93      111.20      9.34 o 
   5   3   8       15.16       12.87      5.18 o 
   6   3   8      196.01      191.23     12.94 o 
 -10   4   8      102.29      109.49      9.59 o 
  -9   4   8       61.74       47.55      6.82 o 
  -8   4   8       43.25       48.77      4.55 o 
  -7   4   8      354.00      371.98     18.58 o 
  -6   4   8      318.40      343.98      9.72 o 
  -5   4   8      273.31      260.86      8.34 o 
  -4   4   8      792.35      845.95     32.95 o 
  -3   4   8      249.52      253.67      8.19 o 
  -2   4   8      512.73      486.73     11.15 o 
  -1   4   8        8.26       10.00      3.74 o 
   0   4   8      236.68      248.28     11.92 o 
   1   4   8       76.93       87.73      8.16 o 
   2   4   8       15.34       17.02      4.82 o 
   3   4   8       20.24       19.28      5.44 o 
   4   4   8      110.05      121.51      9.90 o 
   5   4   8      170.93      169.03     12.06 o 
   6   4   8       35.46       50.82      8.00 o 
 -10   5   8        0.34        2.10      4.20 o 
  -9   5   8      141.02      131.84     10.32 o 
  -8   5   8        0.65        2.92      3.95 o 
  -7   5   8       43.26       39.65      6.21 o 
  -6   5   8       38.45       34.69      4.21 o 
  -5   5   8       18.27       22.87      6.49 o 
  -4   5   8      151.47      143.75      6.84 o 
  -3   5   8      181.41      196.59      7.80 o 
  -2   5   8      305.19      325.54     13.93 o 
  -1   5   8      173.23      175.38     10.47 o 
   0   5   8      101.70      106.63      8.67 o 
   1   5   8       13.61       12.67      4.46 o 
   2   5   8      675.97      680.10     20.87 o 
   3   5   8      468.96      450.12     17.69 o 
   4   5   8      176.76      164.83     11.91 o 
   5   5   8       25.16       21.23      6.36 o 
  -9   6   8      169.37      173.69     12.42 o 
  -8   6   8      307.96      329.00     15.62 o 
  -7   6   8       96.02      117.03     10.00 o 
  -6   6   8      143.82      140.47     10.37 o 
  -5   6   8      934.71      938.41     37.21 o 
  -4   6   8      742.40      756.26     28.12 o 
  -3   6   8     1023.98     1021.20     24.80 o 
  -2   6   8       18.58       25.23      5.44 o 
  -1   6   8       31.88       32.41      6.05 o 
   0   6   8      150.00      134.17     10.27 o 
   1   6   8      297.83      312.95     14.75 o 
   2   6   8       23.74       21.59      5.69 o 
   3   6   8        1.08       -1.59      4.31 o 
   4   6   8       37.42       35.08      7.28 o 
  -8   7   8        3.63        3.95      4.72 o 
  -7   7   8       64.44       73.25      8.98 o 
  -6   7   8       45.58       43.54      7.08 o 
  -5   7   8        5.95        3.38      4.31 o 
  -4   7   8       17.02       19.28      5.74 o 
  -3   7   8       12.31       15.54      5.44 o 
  -2   7   8       34.32       38.93      6.51 o 
  -1   7   8      216.11      227.17     12.94 o 
   0   7   8      382.14      350.23     15.88 o 
   1   7   8      238.36      239.21     13.87 o 
   2   7   8      221.65      217.45     13.40 o 
   3   7   8        1.45        0.51      4.97 o 
  -7   8   8      118.92      113.55     10.57 o 
  -6   8   8       94.54      103.58     10.16 o 
  -5   8   8      130.34      128.39     10.83 o 
  -4   8   8       20.02       25.79      6.31 o 
  -3   8   8        0.46        0.46      4.15 o 
  -2   8   8       73.33       57.35      8.16 o 
  -1   8   8      102.19      109.08     10.16 o 
   0   8   8       53.18       43.34      7.39 o 
   1   8   8        9.50        7.59      5.23 o 
   2   8   8       18.30       13.38      5.95 o 
  -5   9   8      290.91      306.65     16.54 o 
  -4   9   8      123.46      121.30     11.03 o 
  -3   9   8        7.46        5.38      4.97 o 
  -2   9   8        2.70        4.31      5.08 o 
  -1   9   8       31.36       35.39      7.49 o 
   0   9   8      168.58      170.86     13.24 o 
  -1 -13   9       50.22       44.06      8.21 o 
   0 -13   9      224.57      242.24     15.40 o 
   1 -13   9      278.62      296.76     16.90 o 
   2 -13   9      203.17      179.99     13.60 o 
  -4 -12   9       45.98       53.60      8.87 o 
  -3 -12   9        2.03        1.49      5.28 o 
  -2 -12   9        6.12        8.41      5.54 o 
  -1 -12   9        1.16        0.10      4.67 o 
   0 -12   9       54.35       46.98      7.80 o 
   1 -12   9       15.67       12.05      5.69 o 
   2 -12   9       71.99       79.61      9.64 o 
   3 -12   9       62.95       79.76      9.90 o 
   4 -12   9        0.31       -2.36      4.61 o 
  -5 -11   9       16.69       25.70      6.67 o 
  -4 -11   9        4.12        1.23      5.38 o 
  -3 -11   9      214.25      233.06     14.17 o 
  -2 -11   9      120.58      136.50     11.34 o 
  -1 -11   9       77.54       67.61      8.41 o 
   0 -11   9      274.80      247.59     13.72 o 
   1 -11   9      103.36      103.18     10.36 o 
   2 -11   9     1023.08      991.07     26.53 o 
   3 -11   9       44.09       46.16      7.90 o 
   4 -11   9       43.49       46.62      7.74 o 
   5 -11   9        0.29       -1.24      2.93 o 
  -7 -10   9       16.63       15.23      4.74 o 
  -6 -10   9       21.55       20.32      4.33 o 
  -5 -10   9       52.32       52.56      5.40 o 
  -4 -10   9       79.82       69.87      5.86 o 
  -3 -10   9       82.07       65.05      8.21 o 
  -2 -10   9      279.75      284.87     14.18 o 
  -1 -10   9      284.29      280.10     13.67 o 
   0 -10   9      256.61      251.03     13.10 o 
   1 -10   9        2.85        1.13      3.85 o 
   2 -10   9       71.61       89.98      9.44 o 
   3 -10   9        2.63       -0.67      4.46 o 
   4 -10   9      927.59      963.97     38.82 o 
   5 -10   9       78.20       96.71     11.00 o 
   6 -10   9      229.00      269.46     14.89 o 
  -7  -9   9      116.47      122.51      7.98 o 
  -6  -9   9      117.67      116.26      7.26 o 
  -5  -9   9        2.64        1.95      3.06 o 
  -4  -9   9      497.78      474.07     12.09 o 
  -3  -9   9       41.82       43.73      4.36 o 
  -2  -9   9      212.87      220.83      7.92 o 
  -1  -9   9      159.05      172.07     10.78 o 
   0  -9   9       44.55       46.06      6.62 o 
   1  -9   9       68.35       67.25      7.54 o 
   2  -9   9        8.53       12.20      4.61 o 
   3  -9   9       14.37       13.18      3.41 o 
   4  -9   9      354.64      334.78     11.85 o 
   5  -9   9        4.21       10.92      5.28 o 
   6  -9   9        4.49        3.59      5.08 o 
  -8  -8   9        9.32        9.11      4.01 o 
  -7  -8   9       77.99       76.95      8.46 o 
  -6  -8   9       15.33       13.57      3.67 o 
  -5  -8   9        1.40        4.97      2.77 o 
  -4  -8   9      405.97      383.76     19.16 o 
  -3  -8   9      418.40      404.58     10.41 o 
  -2  -8   9      368.17      385.82      9.77 o 
  -1  -8   9       37.04       38.12      3.72 o 
   0  -8   9      616.30      588.37     17.47 o 
   1  -8   9      569.67      588.01     17.77 o 
   2  -8   9      369.92      380.62      9.91 o 
   3  -8   9       52.62       57.75      6.28 o 
   4  -8   9       41.25       50.85      4.80 o 
   5  -8   9      109.92      101.60      9.49 o 
   6  -8   9      832.07      893.56     25.26 o 
   7  -8   9        2.28       10.00      5.49 o 
  -9  -7   9       53.44       55.18      6.95 o 
  -8  -7   9      283.43      308.03     21.88 o 
  -7  -7   9       22.33       18.76      4.13 o 
  -6  -7   9       54.86       67.67      5.57 o 
  -5  -7   9       17.73       24.77      3.74 o 
  -4  -7   9      741.29      768.82     26.74 o 
  -3  -7   9       14.98       16.91      3.25 o 
  -2  -7   9      553.72      527.48     13.03 o 
  -1  -7   9      190.44      195.56      6.86 o 
   0  -7   9      783.68      755.10     12.50 o 
   1  -7   9       29.02       39.79      3.65 o 
   2  -7   9        0.01       -0.16      2.09 o 
   3  -7   9       40.56       48.71      5.31 o 
   4  -7   9       30.83       35.18      5.69 o 
   5  -7   9        6.88        5.90      4.41 o 
   6  -7   9        2.80        5.08      4.51 o 
   7  -7   9       20.93       16.61      5.79 o 
  -9  -6   9       38.83       35.59      6.03 o 
  -8  -6   9      294.74      282.75     24.94 o 
  -7  -6   9      206.66      180.47     10.40 o 
  -6  -6   9       13.84        9.64      3.18 o 
  -5  -6   9      431.68      431.08     40.23 o 
  -4  -6   9     1137.93     1139.01     59.37 o 
  -3  -6   9      137.77      125.46      5.80 o 
  -2  -6   9     1080.15     1104.55     27.99 o 
  -1  -6   9      583.81      636.52     14.69 o 
   0  -6   9     1304.62     1286.56     12.44 o 
   1  -6   9       75.00       67.13      3.56 o 
   2  -6   9     1287.42     1264.74     31.03 o 
   3  -6   9      884.65      956.93     15.29 o 
   4  -6   9     1025.52     1060.46     24.02 o 
   5  -6   9      151.26      188.01     11.34 o 
   6  -6   9        1.20       -2.41      3.23 o 
   7  -6   9        4.90        1.74      4.20 o 
 -10  -5   9       74.16       73.51      9.39 o 
  -9  -5   9      769.24      771.39    101.27 o 
  -8  -5   9      242.71      234.73     24.75 o 
  -7  -5   9      538.42      562.14     61.64 o 
  -6  -5   9      485.42      510.11     48.01 o 
  -5  -5   9      194.83      180.04     12.89 o 
  -4  -5   9       99.78       91.59      5.34 o 
  -3  -5   9       10.19        5.96      2.35 o 
  -2  -5   9      303.76      281.23      7.94 o 
  -1  -5   9       72.95       81.48      3.52 o 
   0  -5   9        9.02       13.80      2.13 o 
   1  -5   9      566.67      581.71     17.60 o 
   2  -5   9        4.58        4.36      4.75 o 
   3  -5   9      157.97      138.00      8.78 o 
   4  -5   9      245.62      254.38     12.23 o 
   5  -5   9      295.13      271.19     13.26 o 
   6  -5   9      391.26      418.26     17.38 o 
   7  -5   9       17.47       14.36      5.69 o 
   8  -5   9       14.31       11.23      5.59 o 
 -10  -4   9       60.99       62.27      8.67 o 
  -9  -4   9       27.80       27.69      6.97 o 
  -8  -4   9      191.15      191.09     12.42 o 
  -7  -4   9      714.72      597.32     19.43 o 
  -6  -4   9       37.16       46.02      5.18 o 
  -5  -4   9       50.29       56.31      6.26 o 
  -4  -4   9       20.12       26.36      3.06 o 
  -3  -4   9      143.18      139.15      6.44 o 
  -2  -4   9     1694.58     1561.04     26.31 o 
  -1  -4   9       56.94       49.27      2.91 o 
   0  -4   9      510.68      474.38     14.58 o 
   1  -4   9        7.16        6.49      1.80 o 
   2  -4   9      606.58      619.81     11.53 o 
   3  -4   9       57.41       58.27      6.62 o 
   4  -4   9     1320.44     1299.39     26.57 o 
   5  -4   9        0.56        4.46      3.90 o 
   6  -4   9      273.14      279.24     14.43 o 
   7  -4   9       98.18      114.26     10.31 o 
   8  -4   9       24.60       18.10      6.00 o 
 -10  -3   9      250.89      239.72     14.38 o 
  -9  -3   9       20.49       15.23      5.69 o 
  -8  -3   9        4.73        2.97      4.31 o 
  -7  -3   9       82.09       75.83      7.95 o 
  -6  -3   9      335.74      315.86     13.73 o 
  -5  -3   9      137.11      146.91      9.39 o 
  -4  -3   9       14.74        8.31      3.69 o 
  -3  -3   9       15.09       12.61      2.16 o 
  -2  -3   9      418.48      421.57     10.97 o 
  -1  -3   9        1.74        0.08      1.26 o 
   0  -3   9     3201.81     3175.06    107.29 o 
   1  -3   9       99.16      103.76      5.17 o 
   2  -3   9     1186.86     1178.84     26.85 o 
   3  -3   9      295.56      344.82     13.36 o 
   4  -3   9       74.41       75.93      7.75 o 
   5  -3   9      101.05      100.00      8.72 o 
   6  -3   9      197.14      179.90     11.71 o 
   7  -3   9      234.07      250.90     14.33 o 
   8  -3   9      510.87      536.22     21.29 o 
 -10  -2   9      173.92      178.27     12.83 o 
  -9  -2   9      241.71      232.29     13.25 o 
  -8  -2   9       21.40       21.95      5.33 o 
  -7  -2   9        3.08        4.26      3.74 o 
  -6  -2   9     1416.67     1379.00     27.02 o 
  -5  -2   9     3106.62     2904.28     37.67 o 
  -4  -2   9      457.65      465.88      9.12 o 
  -3  -2   9     1414.12     1451.01     15.88 o 
  -2  -2   9       31.15       31.38      3.56 o 
  -1  -2   9      280.19      276.83      7.45 o 
   0  -2   9      996.20      938.80     16.30 o 
   1  -2   9      111.47      112.65     16.27 o 
   2  -2   9      872.07      930.95     20.66 o 
   3  -2   9      411.59      421.78     14.92 o 
   4  -2   9        0.11       -2.41      2.82 o 
   5  -2   9       36.20       49.13      6.87 o 
   6  -2   9       30.47       25.95      5.90 o 
   7  -2   9       25.98       15.74      5.90 o 
 -10  -1   9        8.28       -0.05      4.61 o 
  -9  -1   9       74.21       92.39      9.39 o 
  -8  -1   9        5.44        1.74      3.90 o 
  -7  -1   9        3.15        1.54      3.38 o 
  -6  -1   9      119.91      109.42      8.47 o 
  -5  -1   9      287.87      256.84      7.27 o 
  -4  -1   9      261.86      240.01     12.64 o 
  -3  -1   9       70.85       60.15      4.00 o 
  -2  -1   9     1238.11     1178.36     15.06 o 
  -1  -1   9      949.07      912.55     20.72 o 
   0  -1   9      391.03      409.58      9.51 o 
   1  -1   9      299.74      289.57      8.36 o 
   2  -1   9      545.75      503.08     15.86 o 
   3  -1   9      102.86      109.46      8.36 o 
   4  -1   9     1070.92     1030.87     24.45 o 
   5  -1   9       61.07       74.02      7.95 o 
   6  -1   9      104.62      111.39      9.90 o 
   7  -1   9        3.28        2.00      4.77 o 
 -10   0   9      403.71      432.00     18.15 o 
  -9   0   9      157.26      134.48     10.57 o 
  -8   0   9      355.51      368.97     15.42 o 
  -7   0   9      201.13      238.94     12.32 o 
  -6   0   9      279.81      311.04      8.38 o 
  -5   0   9       60.60       43.46      3.74 o 
  -4   0   9      386.53      312.23      9.62 o 
  -3   0   9        3.44        7.53      2.67 o 
  -2   0   9      298.12      286.79      7.97 o 
  -1   0   9      271.34      284.70      8.22 o 
   0   0   9      164.29      150.40      6.28 o 
   1   0   9      380.78      371.76     13.37 o 
   2   0   9        1.28        1.28      3.38 o 
   3   0   9       91.79       93.08      8.16 o 
   4   0   9      199.28      186.34     11.25 o 
   5   0   9       20.22       16.97      5.54 o 
   6   0   9       33.55       42.05      7.18 o 
   7   0   9       16.44       16.45      4.09 o 
 -10   1   9      378.13      351.90     16.19 o 
  -9   1   9        0.01        1.23      3.95 o 
  -8   1   9      110.38      112.94      9.19 o 
  -7   1   9      171.64      170.47      6.98 o 
  -6   1   9      311.15      318.94     14.73 o 
  -5   1   9       32.98       35.89      3.58 o 
  -4   1   9       88.43       97.24      7.54 o 
  -3   1   9      569.87      594.75     11.50 o 
  -2   1   9     1140.08     1104.07     15.61 o 
  -1   1   9      450.09      444.54     10.23 o 
   0   1   9      337.22      312.19     14.32 o 
   1   1   9      379.61      391.16     14.25 o 
   2   1   9      338.90      335.10     13.68 o 
   3   1   9     1172.68     1149.31     25.76 o 
   4   1   9      509.26      498.54     18.06 o 
   5   1   9      212.40      217.61     12.89 o 
   6   1   9      437.23      441.72     18.51 o 
   7   1   9        1.12        0.36      4.46 o 
 -10   2   9       37.26       38.00      7.08 o 
  -9   2   9      170.65      193.88     11.70 o 
  -8   2   9      191.82      200.19      8.68 o 
  -7   2   9      451.86      393.85     15.64 o 
  -6   2   9      224.17      212.43     13.94 o 
  -5   2   9       58.98       65.04      4.68 o 
  -4   2   9        0.84       -0.19      2.00 o 
  -3   2   9       59.20       71.70      4.95 o 
  -2   2   9      110.51       93.65      5.44 o 
  -1   2   9        0.08        1.38      2.25 o 
   0   2   9       57.83       69.25      7.13 o 
   1   2   9       62.24       58.53      6.72 o 
   2   2   9       67.45       56.28      6.98 o 
   3   2   9        0.67       -3.08      3.23 o 
   4   2   9      670.44      691.94     21.63 o 
   5   2   9       15.22       12.20      5.18 o 
   6   2   9       25.22       21.90      6.51 o 
  -9   3   9       25.29       34.56      6.56 o 
  -8   3   9      213.46      219.95      9.55 o 
  -7   3   9      303.15      325.62     28.08 o 
  -6   3   9      247.78      243.39     10.74 o 
  -5   3   9      151.89      138.27      6.55 o 
  -4   3   9      680.80      667.06     27.09 o 
  -3   3   9      372.86      359.62      9.80 o 
  -2   3   9      342.68      376.06     10.75 o 
  -1   3   9       61.90       63.73      5.02 o 
   0   3   9       96.83       96.21      8.11 o 
   1   3   9      287.52      258.62     12.59 o 
   2   3   9      302.84      308.99     14.08 o 
   3   3   9       27.61       31.64      6.15 o 
   4   3   9       29.55       46.51      7.08 o 
   5   3   9       37.90       39.54      6.97 o 
   6   3   9        0.92        2.92      4.82 o 
  -9   4   9      145.71      154.27     10.98 o 
  -8   4   9       40.00       42.92      4.77 o 
  -7   4   9      159.71      171.43      7.75 o 
  -6   4   9      138.91      147.43     11.45 o 
  -5   4   9       98.98       89.78      5.82 o 
  -4   4   9       10.48       13.02      3.22 o 
  -3   4   9       97.14      105.42      8.83 o 
  -2   4   9      488.40      471.70     11.57 o 
  -1   4   9       12.59       12.26      4.36 o 
   0   4   9      108.76      126.34      9.60 o 
   1   4   9       24.08       25.69      5.49 o 
   2   4   9      214.47      221.52     12.58 o 
   3   4   9      203.94      172.98     11.96 o 
   4   4   9      103.52      100.10      9.75 o 
   5   4   9       10.27        6.67      5.49 o 
  -9   5   9      265.68      228.59     13.30 o 
  -8   5   9       93.23       94.35      9.08 o 
  -7   5   9      253.07      275.56     17.49 o 
  -6   5   9       30.24       30.02      4.18 o 
  -5   5   9      596.13      619.69     20.60 o 
  -4   5   9      435.92      433.01     11.45 o 
  -3   5   9      923.59      898.26     28.05 o 
  -2   5   9       91.19       84.30      8.16 o 
  -1   5   9      104.63      122.64      9.80 o 
   1   5   9       50.68       75.24      8.31 o 
   2   5   9        2.90       -0.56      4.26 o 
   3   5   9        2.19        1.28      4.46 o 
   4   5   9        0.38        0.87      4.77 o 
  -8   6   9       38.27       47.75      7.44 o 
  -7   6   9        4.88        6.36      4.67 o 
  -6   6   9        0.09        3.54      4.05 o 
  -5   6   9        5.21        6.97      3.35 o 
  -4   6   9      203.41      209.57      8.64 o 
  -3   6   9        3.00        6.67      4.56 o 
  -2   6   9       95.79      100.05      9.24 o 
  -1   6   9        0.63       -3.38      3.33 o 
   0   6   9      231.69      252.14     13.81 o 
   1   6   9       73.13       64.69      8.21 o 
   2   6   9      331.94      348.73     16.90 o 
   3   6   9        0.82        0.77      4.41 o 
  -7   7   9       78.54       78.38      9.13 o 
  -6   7   9       45.30       42.16      7.49 o 
  -5   7   9      258.19      281.03     15.00 o 
  -4   7   9      217.44      207.23     12.94 o 
  -3   7   9      133.06      142.61     11.29 o 
  -2   7   9        3.51        2.67      4.61 o 
  -1   7   9      133.62      144.97     11.24 o 
   0   7   9       33.43       29.33      6.62 o 
   1   7   9      122.82      131.57     11.24 o 
   2   7   9       13.92        9.59      5.64 o 
  -6   8   9       61.74       60.17      8.67 o 
  -5   8   9       38.67       42.00      7.90 o 
  -4   8   9      104.25      104.20     10.21 o 
  -3   8   9      118.67      111.65     10.83 o 
  -2   8   9       96.44       96.45     10.06 o 
  -1   8   9       48.54       65.60      9.23 o 
   0   8   9       57.96       62.99      9.03 o 
  -3 -12  10        2.02       -1.64      5.49 o 
  -2 -12  10      379.73      411.87     18.66 o 
  -1 -12  10       23.82       14.15      6.46 o 
   0 -12  10      281.51      289.74     16.18 o 
   1 -12  10       52.88       50.98      8.36 o 
   2 -12  10      155.79      163.00     13.09 o 
   3 -12  10      116.67      110.93     11.08 o 
  -5 -11  10       24.78       19.08      4.53 o 
  -4 -11  10        0.03        0.36      4.92 o 
  -3 -11  10        2.71        3.74      5.08 o 
  -2 -11  10        3.89        3.90      5.33 o 
  -1 -11  10      106.24       83.22      9.29 o 
   0 -11  10       71.32       73.77      8.98 o 
   1 -11  10        1.21        0.15      4.77 o 
   2 -11  10      188.39      230.44     14.32 o 
   3 -11  10       92.19      113.43     11.13 o 
   4 -11  10        5.11        4.72      5.33 o 
  -6 -10  10      328.69      321.12     26.38 o 
  -5 -10  10       39.48       39.88      5.02 o 
  -4 -10  10      109.26      115.74      7.04 o 
  -3 -10  10      207.70      220.88     13.30 o 
  -2 -10  10       34.74       42.00      7.13 o 
  -1 -10  10       40.05       39.95      6.92 o 
   0 -10  10      366.23      421.54     17.07 o 
   1 -10  10       33.62       40.41      7.13 o 
   2 -10  10      768.56      830.63     24.02 o 
   3 -10  10        0.80        2.10      4.61 o 
   4 -10  10      116.91      118.38     10.62 o 
   5 -10  10        5.41        6.51      4.97 o 
  -7  -9  10        1.89        1.90      3.81 o 
  -6  -9  10        9.81       12.03      4.06 o 
  -5  -9  10        1.80        6.79      3.95 o 
  -4  -9  10        3.05        4.59      3.24 o 
  -3  -9  10       46.11       38.99      4.38 o 
  -2  -9  10      175.79      189.31      7.72 o 
  -1  -9  10        2.05       -0.36      3.54 o 
   0  -9  10      140.40      133.34     10.06 o 
   1  -9  10        4.32        7.90      4.67 o 
   2  -9  10      175.12      183.37     11.55 o 
   3  -9  10        7.23        7.12      3.05 o 
   4  -9  10      797.00      873.85     46.02 o 
   5  -9  10        5.98        8.10      5.23 o 
   6  -9  10      213.94      232.16     14.22 o 
  -8  -8  10      280.26      275.20     26.27 o 
  -7  -8  10      303.24      308.35     15.57 o 
  -6  -8  10      110.78      114.04      8.95 o 
  -5  -8  10      124.85      135.73      7.25 o 
  -4  -8  10      345.89      346.43     15.19 o 
  -3  -8  10      381.99      359.18     11.52 o 
  -2  -8  10      328.30      311.40     13.41 o 
  -1  -8  10      327.88      351.04      9.53 o 
   0  -8  10       36.14       25.44      5.44 o 
   1  -8  10       19.43       18.77      4.77 o 
   2  -8  10      212.24      225.59     15.53 o 
   3  -8  10        1.45        1.96      2.81 o 
   4  -8  10      103.10      139.05     10.52 o 
   5  -8  10       39.38       41.70      7.23 o 
   6  -8  10        1.90        5.33      4.97 o 
  -8  -7  10       46.45       37.33      5.22 o 
  -7  -7  10        8.04        9.25      3.66 o 
  -6  -7  10       54.36       54.69      6.62 o 
  -5  -7  10        1.86        2.59      2.69 o 
  -4  -7  10        0.54        0.15      2.45 o 
  -3  -7  10      347.88      361.22     24.44 o 
  -2  -7  10      316.94      300.92      8.78 o 
  -1  -7  10      176.42      150.14      6.40 o 
   0  -7  10      628.94      660.76     14.71 o 
   1  -7  10      205.45      239.44      6.27 o 
   2  -7  10      854.46      918.24     15.17 o 
   3  -7  10      116.79      120.77      7.98 o 
   4  -7  10      169.08      159.54     10.93 o 
   5  -7  10       43.86       42.26      6.82 o 
   6  -7  10      418.61      492.59     19.54 o 
  -9  -6  10      215.11      193.45     13.81 o 
  -8  -6  10      446.77      400.51     17.74 o 
  -7  -6  10        1.02        0.72      4.00 o 
  -6  -6  10      355.63      389.80     34.52 o 
  -5  -6  10      263.32      254.50     16.05 o 
  -4  -6  10      305.29      331.83     17.70 o 
  -3  -6  10        6.07        2.25      2.32 o 
  -2  -6  10       29.86       27.68      3.45 o 
  -1  -6  10       13.27       10.90      2.59 o 
   0  -6  10      355.70      356.02      7.14 o 
   1  -6  10      105.05       87.31      4.23 o 
   2  -6  10      218.18      216.99      6.17 o 
   3  -6  10        6.72        6.72      4.05 o 
   4  -6  10       77.96       88.65      8.26 o 
   5  -6  10      113.59      123.77     10.26 o 
   6  -6  10       52.30       45.19      7.33 o 
   7  -6  10       26.95       23.38      6.82 o 
  -9  -5  10        6.55        6.77      5.38 o 
  -8  -5  10      384.94      373.03     16.96 o 
  -7  -5  10        8.21        3.95      4.20 o 
  -6  -5  10      206.51      201.55     11.76 o 
  -5  -5  10      166.12      159.61     10.22 o 
  -4  -5  10      672.03      677.22     38.43 o 
  -3  -5  10       55.36       57.41      4.45 o 
  -2  -5  10      244.59      288.51     13.00 o 
  -1  -5  10      127.82      130.97      4.43 o 
   0  -5  10      190.97      159.97      6.21 o 
   1  -5  10      662.68      661.02     17.53 o 
   2  -5  10      629.99      600.12     20.09 o 
   3  -5  10      296.59      338.28     13.72 o 
   4  -5  10      427.55      466.41     16.87 o 
   5  -5  10      175.34      194.20     12.01 o 
   6  -5  10       75.39       75.25      8.67 o 
   7  -5  10       59.50       54.93      8.46 o 
 -10  -4  10       30.96       32.10      7.28 o 
  -9  -4  10      436.71      410.14     18.20 o 
  -8  -4  10       17.10       10.00      5.38 o 
  -7  -4  10       51.10       68.27      8.10 o 
  -6  -4  10        5.80        1.03      3.95 o 
  -5  -4  10      400.19      413.06     15.69 o 
  -4  -4  10     1064.35     1021.73     22.96 o 
  -3  -4  10       15.57       12.31      4.00 o 
  -2  -4  10       61.88       55.71      6.67 o 
  -1  -4  10      174.76      175.69      6.29 o 
   0  -4  10      530.57      570.24     25.01 o 
   1  -4  10      293.44      333.51     14.34 o 
   2  -4  10        6.87        6.36      2.52 o 
   3  -4  10      135.67      120.67      9.03 o 
   4  -4  10      177.61      173.88     10.88 o 
   5  -4  10      446.46      486.82     18.26 o 
   6  -4  10      698.48      756.22     23.69 o 
   7  -4  10        0.49       -1.64      4.05 o 
 -10  -3  10       61.68       46.47      8.21 o 
  -9  -3  10      129.88      129.06     11.03 o 
  -8  -3  10      319.34      316.32     15.47 o 
  -7  -3  10      244.59      222.76     12.89 o 
  -6  -3  10     2407.47     2359.91     37.01 o 
  -5  -3  10     1997.06     1881.19     31.92 o 
  -4  -3  10      554.73      560.85     17.36 o 
  -3  -3  10       57.31       69.36      7.39 o 
  -2  -3  10      348.97      325.94      8.79 o 
  -1  -3  10        5.17        4.36      2.14 o 
   0  -3  10      818.10      821.64     30.05 o 
   1  -3  10        3.18        3.18      2.22 o 
   2  -3  10       42.53       25.95      4.72 o 
   3  -3  10      378.21      363.53     14.60 o 
   4  -3  10      193.28      173.54     10.94 o 
   5  -3  10        2.16        7.64      4.51 o 
   6  -3  10        7.95        9.28      5.13 o 
   7  -3  10       27.42       14.87      6.21 o 
 -10  -2  10       18.79       18.20      6.46 o 
  -9  -2  10        8.76        9.74      5.38 o 
  -8  -2  10        1.62       -0.77      4.05 o 
  -7  -2  10      335.62      324.88     14.70 o 
  -6  -2  10        0.49        0.72      3.59 o 
  -5  -2  10      200.94      200.23     11.14 o 
  -4  -2  10      827.01      849.43     20.96 o 
  -3  -2  10      510.08      456.29      9.79 o 
  -2  -2  10       79.75       72.05      4.57 o 
  -1  -2  10       35.31       36.87      3.60 o 
   0  -2  10     1581.81     1406.89     17.90 o 
   1  -2  10       39.32       51.53      4.40 o 
   2  -2  10      458.12      487.14     16.16 o 
   3  -2  10      226.58      227.63     11.81 o 
   4  -2  10      399.27      420.19     16.45 o 
   5  -2  10      362.46      334.50     15.57 o 
   6  -2  10       85.17       75.82      8.82 o 
   7  -2  10       62.48       65.91      8.82 o 
 -10  -1  10       35.11       35.59      7.59 o 
  -9  -1  10      367.44      397.08     17.22 o 
  -8  -1  10       11.54       10.56      5.03 o 
  -7  -1  10      663.64      639.85     19.94 o 
  -6  -1  10       14.35        8.46      4.10 o 
  -5  -1  10       44.79       47.80      6.26 o 
  -4  -1  10       18.94       31.85      3.40 o 
  -3  -1  10     1041.57      971.59     14.54 o 
  -2  -1  10       64.51       62.51      4.75 o 
  -1  -1  10      900.79      837.47     13.89 o 
   0  -1  10        2.37        5.75      2.46 o 
   1  -1  10        0.52        2.96      2.50 o 
   2  -1  10      297.34      308.50     13.26 o 
   3  -1  10       73.09       77.52      7.95 o 
   4  -1  10       24.12       28.62      5.79 o 
   5  -1  10        1.14        2.26      3.90 o 
   6  -1  10        0.04       -3.13      3.64 o 
 -10   0  10        3.22        5.18      5.33 o 
  -9   0  10        2.91       -1.33      4.00 o 
  -8   0  10        0.06        1.54      3.95 o 
  -7   0  10        4.81       -0.05      3.44 o 
  -6   0  10        4.64        3.03      3.79 o 
  -5   0  10       10.27        9.36      2.61 o 
  -4   0  10      134.80      104.61      5.44 o 
  -3   0  10       41.09       41.42      4.26 o 
  -2   0  10     2673.94     2683.99     25.10 o 
  -1   0  10       47.66       57.13      4.61 o 
   0   0  10      711.00      734.75     13.72 o 
   1   0  10       25.24       15.23      4.51 o 
   2   0  10      686.32      648.14     19.28 o 
   3   0  10      539.95      571.86     18.99 o 
   4   0  10     1241.46     1288.61     29.27 o 
   5   0  10       25.61       21.38      5.85 o 
   6   0  10      211.17      209.73     13.71 o 
 -10   1  10      207.52      218.55     13.50 o 
  -9   1  10       94.57       92.30      9.23 o 
  -8   1  10      245.02      231.88     12.79 o 
  -7   1  10      608.77      636.56     19.98 o 
  -6   1  10       17.53       17.25      5.41 o 
  -5   1  10      289.05      286.66     13.80 o 
  -4   1  10        6.31        2.63      2.32 o 
  -3   1  10      914.29      932.37     15.22 o 
  -2   1  10      257.95      279.89      8.83 o 
  -1   1  10        8.43        6.74      2.84 o 
   0   1  10      360.41      349.65     17.61 o 
   1   1  10      377.06      341.69     14.29 o 
   2   1  10       24.03       21.33      5.13 o 
   3   1  10       10.06       19.13      5.54 o 
   4   1  10       89.33       77.26      8.67 o 
   5   1  10       93.97       84.55      9.34 o 
   6   1  10        4.69        7.18      5.28 o 
 -10   2  10       25.70       38.10      7.33 o 
  -9   2  10       30.79       26.82      6.31 o 
  -8   2  10      427.48      390.78     16.25 o 
  -7   2  10      282.60      264.36      9.11 o 
  -6   2  10      320.24      347.41     10.16 o 
  -5   2  10        5.69        2.10      2.55 o 
  -4   2  10       67.96       92.22      5.94 o 
  -3   2  10      109.09       95.73      5.74 o 
  -2   2  10      173.49      150.58      6.96 o 
  -1   2  10      172.43      160.84      7.35 o 
   0   2  10      322.12      333.83     14.13 o 
   1   2  10       12.59       21.64      5.28 o 
   2   2  10      328.46      303.68     14.44 o 
   3   2  10      147.23      146.99     10.83 o 
   4   2  10       79.79       83.62      9.08 o 
   5   2  10      107.64      114.37     10.72 o 
  -9   3  10       95.41       96.91      9.44 o 
  -8   3  10      136.50      123.11      9.83 o 
  -7   3  10      121.74      114.18      6.72 o 
  -6   3  10       61.58       77.79      5.81 o 
  -5   3  10      123.61      130.72      6.97 o 
  -4   3  10      101.68       97.95      9.85 o 
  -3   3  10       38.88       40.00      4.52 o 
  -2   3  10      165.51      187.71      7.97 o 
  -1   3  10       32.12       29.18      5.54 o 
   0   3  10        9.92       14.56      4.82 o 
   1   3  10        0.75        1.74      3.90 o 
   2   3  10       59.96       54.12      7.23 o 
   3   3  10       39.14       43.49      7.13 o 
   4   3  10      128.76      135.16     11.60 o 
   5   3  10        2.97        5.13      5.02 o 
  -9   4  10        5.82        9.08      4.92 o 
  -8   4  10       98.59      114.30      6.91 o 
  -7   4  10       18.84       24.35      5.85 o 
  -6   4  10      258.25      230.99      9.04 o 
  -5   4  10      170.68      154.54     13.42 o 
  -4   4  10      521.64      520.32     15.00 o 
  -3   4  10      425.70      443.99     13.37 o 
  -2   4  10      208.11      217.42      8.75 o 
  -1   4  10       10.85       10.72      4.41 o 
   0   4  10       14.98       13.13      4.87 o 
   1   4  10      199.85      203.57     12.68 o 
   2   4  10      108.33      122.63     10.36 o 
   3   4  10       90.85       90.09      9.59 o 
   4   4  10        5.14        4.92      5.23 o 
  -8   5  10        7.73        4.46      4.67 o 
  -7   5  10        0.27       -2.23      2.76 o 
  -6   5  10        1.71        5.17      3.30 o 
  -5   5  10        1.80        3.18      3.16 o 
  -4   5  10       22.38       23.15      5.08 o 
  -3   5  10       19.52       19.75      4.11 o 
  -2   5  10      107.00      106.26      9.49 o 
  -1   5  10       26.17       21.69      5.59 o 
   0   5  10       70.05       81.82      8.82 o 
   1   5  10       82.19       75.98      8.82 o 
   2   5  10      191.24      169.82     12.37 o 
   3   5  10       34.45       37.85      7.33 o 
  -7   6  10      122.84      140.03     11.44 o 
  -6   6  10       80.31       75.31      8.87 o 
  -5   6  10      407.00      442.39     12.81 o 
  -4   6  10      365.60      355.76     14.06 o 
  -3   6  10      160.31      149.11     11.75 o 
  -2   6  10       15.52       18.26      5.90 o 
  -1   6  10      197.76      196.52     12.78 o 
   0   6  10       95.14       98.50      9.90 o 
   1   6  10      183.84      169.81     12.63 o 
   2   6  10       30.48       25.23      7.03 o 
  -6   7  10       40.10       42.67      7.74 o 
  -5   7  10       36.29       31.44      6.92 o 
  -4   7  10        7.11        5.03      5.03 o 
  -3   7  10      103.81      100.56     10.42 o 
  -2   7  10      170.48      147.72     11.81 o 
  -1   7  10       18.21       16.10      6.10 o 
   0   7  10       87.77       93.06     10.52 o 
  -1 -12  11        0.42       -5.74      4.87 o 
   0 -12  11       38.74       42.82      8.36 o 
  -4 -11  11       71.93       75.71      9.75 o 
  -3 -11  11      140.00      143.90     12.01 o 
  -2 -11  11      504.98      504.12     19.80 o 
  -1 -11  11       18.33       22.61      6.82 o 
   0 -11  11      833.42      896.62     25.98 o 
   1 -11  11        2.80       -1.59      5.08 o 
   2 -11  11      130.62      116.69     10.98 o 
   3 -11  11       41.19       37.75      7.39 o 
  -5 -10  11       54.46       48.93      8.85 o 
  -4 -10  11       43.55       48.74      5.54 o 
  -3 -10  11      103.48       86.35      9.59 o 
  -2 -10  11       62.65       57.76      8.05 o 
  -1 -10  11       43.53       42.36      7.03 o 
   0 -10  11      100.06      107.08     10.36 o 
   1 -10  11       23.79       18.62      5.74 o 
   2 -10  11      156.80      190.57     13.04 o 
   3 -10  11       12.91        8.67      5.49 o 
   4 -10  11      154.16      150.53     12.27 o 
  -6  -9  11      114.03      129.33     16.91 o 
  -5  -9  11       34.91       33.98      4.87 o 
  -4  -9  11      452.04      510.36     32.17 o 
  -3  -9  11       90.03       82.95      6.20 o 
  -2  -9  11      180.23      176.90      7.73 o 
  -1  -9  11      156.70      147.31     10.37 o 
   0  -9  11        1.28        2.15      4.36 o 
   1  -9  11       63.06       68.58      8.16 o 
   2  -9  11       87.91      121.13     10.47 o 
   3  -9  11      162.58      141.87     10.98 o 
   4  -9  11      166.38      141.07     16.17 o 
   5  -9  11        5.05       -1.44      4.56 o 
  -7  -8  11        0.79        0.97      4.82 o 
  -6  -8  11       18.18       20.02      4.19 o 
  -5  -8  11      113.65      117.97     12.83 o 
  -4  -8  11       90.60       94.43     11.95 o 
  -3  -8  11      101.22      101.02      6.23 o 
  -2  -8  11      288.40      323.93      9.73 o 
  -1  -8  11      162.37      141.25      6.84 o 
   0  -8  11      320.55      318.56     13.98 o 
   1  -8  11      114.79      122.28      9.80 o 
   2  -8  11      434.87      409.34     15.99 o 
   3  -8  11      149.77      160.89      7.75 o 
   4  -8  11      258.13      307.79     15.10 o 
   5  -8  11        1.25        1.33      4.67 o 
  -8  -7  11      159.50      173.37     13.19 o 
  -7  -7  11       19.47       24.51      6.51 o 
  -6  -7  11       61.74       63.04      7.90 o 
  -5  -7  11      648.99      635.21     20.45 o 
  -4  -7  11      304.88      313.14      9.97 o 
  -3  -7  11      316.15      347.25      9.92 o 
  -2  -7  11      120.10      133.91      6.56 o 
  -1  -7  11      189.08      179.65      7.17 o 
   0  -7  11      210.12      189.02      7.50 o 
   1  -7  11      261.29      255.36     12.28 o 
   2  -7  11      209.79      222.13      8.28 o 
   3  -7  11       53.47       82.22      8.10 o 
   4  -7  11        0.46        5.13      4.46 o 
   5  -7  11       32.76       42.77      7.64 o 
  -8  -6  11       13.43       11.74      5.85 o 
  -7  -6  11       30.94       28.10      6.36 o 
  -6  -6  11      143.95      152.33     11.29 o 
  -5  -6  11      102.38      111.24      9.65 o 
  -4  -6  11       91.46      105.74      8.82 o 
  -3  -6  11      145.62      138.28      9.39 o 
  -2  -6  11       29.18       21.95      4.77 o 
  -1  -6  11      356.07      358.84      9.43 o 
   0  -6  11      694.34      713.70     23.89 o 
   1  -6  11      156.56      169.64      5.71 o 
   2  -6  11      455.56      504.16     11.93 o 
   3  -6  11       23.70       31.08      5.85 o 
   4  -6  11      226.39      227.89     12.73 o 
   5  -6  11      101.22      108.62     10.47 o 
   6  -6  11      162.62      218.44     14.37 o 
  -9  -5  11       97.07       98.91     10.36 o 
  -8  -5  11      191.63      178.08     13.09 o 
  -7  -5  11        4.28        8.00      4.92 o 
  -6  -5  11      198.87      197.57     12.12 o 
  -5  -5  11       63.70       46.17      6.67 o 
  -4  -5  11       65.63       64.94      7.34 o 
  -3  -5  11      194.01      176.85     10.42 o 
  -2  -5  11      102.53       80.05      7.39 o 
  -1  -5  11      189.64      235.33     11.60 o 
   0  -5  11       36.54       25.67      3.35 o 
   1  -5  11      110.19       87.78      4.47 o 
   2  -5  11       40.68       53.95      4.80 o 
   3  -5  11        0.24       -0.10      3.38 o 
   4  -5  11      255.02      281.97     14.28 o 
   5  -5  11        4.31        3.13      4.72 o 
   6  -5  11      189.78      188.49     13.40 o 
  -9  -4  11        0.39        0.15      4.26 o 
  -8  -4  11      446.08      439.08     18.61 o 
  -7  -4  11       79.08       70.80      8.52 o 
  -6  -4  11      863.72      765.16     22.34 o 
  -5  -4  11       58.31       61.61      7.49 o 
  -4  -4  11      850.40      832.70     21.98 o 
  -3  -4  11        6.14       -0.56      3.38 o 
  -2  -4  11      130.99      139.86      9.34 o 
  -1  -4  11       30.61       38.87      3.76 o 
   0  -4  11      210.76      199.67      9.17 o 
   1  -4  11      176.82      183.42     13.37 o 
   2  -4  11      159.08      168.44      7.29 o 
   3  -4  11       64.00       75.56      7.80 o 
   4  -4  11      182.41      185.99     12.06 o 
   5  -4  11       23.41       12.92      5.44 o 
   6  -4  11       85.41       81.72      9.49 o 
  -9  -3  11      215.80      192.64     13.30 o 
  -8  -3  11       46.96       34.83      6.92 o 
  -7  -3  11      287.18      272.64     14.49 o 
  -6  -3  11        3.29        5.95      4.51 o 
  -5  -3  11       75.29       76.54      8.46 o 
  -4  -3  11        4.32        2.51      3.79 o 
  -3  -3  11      231.31      252.82     12.58 o 
  -2  -3  11      111.62      122.57      5.82 o 
  -1  -3  11        2.38       -0.42      2.06 o 
   0  -3  11      444.46      431.02     20.86 o 
   1  -3  11      136.67      128.56      6.38 o 
   2  -3  11       27.96       17.59      4.56 o 
   3  -3  11       37.22       36.72      6.15 o 
   4  -3  11      147.65      176.20     11.80 o 
   5  -3  11      256.49      290.38     15.20 o 
   6  -3  11      183.19      201.47     13.86 o 
  -9  -2  11       70.58       75.15      9.18 o 
  -8  -2  11      275.15      262.43     14.38 o 
  -7  -2  11      200.02      212.72     12.99 o 
  -6  -2  11      587.28      620.90     19.93 o 
  -5  -2  11      158.85      140.60     10.16 o 
  -4  -2  11      913.29      882.61     22.51 o 
  -3  -2  11      623.82      580.82     11.75 o 
  -2  -2  11     2049.92     1963.85     21.58 o 
  -1  -2  11       70.44       89.17      5.65 o 
   0  -2  11      138.06      134.81      6.56 o 
   1  -2  11      145.66      146.13      6.96 o 
   2  -2  11       45.14       41.70      6.10 o 
   3  -2  11       20.37       19.85      5.28 o 
   4  -2  11       18.50       27.54      6.05 o 
   5  -2  11       10.22       22.46      6.00 o 
   6  -2  11        9.29        8.36      5.54 o 
  -9  -1  11       19.42       17.64      5.95 o 
  -8  -1  11       17.64       18.72      6.00 o 
  -7  -1  11      103.05       88.61      9.29 o 
  -6  -1  11       49.01       36.67      6.62 o 
  -5  -1  11        8.84        3.28      4.41 o 
  -4  -1  11      821.97      864.46     15.25 o 
  -3  -1  11       37.29       32.22      3.93 o 
  -2  -1  11      223.92      205.59      7.79 o 
  -1  -1  11        5.98        4.66      2.71 o 
   0  -1  11       73.97       72.62      5.32 o 
   1  -1  11        1.18        3.23      3.49 o 
   2  -1  11       97.70      108.37      8.98 o 
   3  -1  11       29.72       32.05      6.31 o 
   4  -1  11      352.94      326.03     15.73 o 
   5  -1  11       59.06       57.81      8.41 o 
  -9   0  11      131.14      152.15     11.65 o 
  -8   0  11       10.70        8.46      4.87 o 
  -7   0  11      405.60      375.12     16.14 o 
  -6   0  11      124.88      103.00      9.29 o 
  -5   0  11      229.67      246.55      8.50 o 
  -4   0  11       34.20       37.19      4.05 o 
  -3   0  11      155.61      140.36      6.64 o 
  -2   0  11      153.22      130.17      6.70 o 
  -1   0  11      839.31      776.05     18.11 o 
   0   0  11       36.88       39.61      4.44 o 
   1   0  11       25.66       44.41      6.46 o 
   2   0  11       97.92      103.28      9.44 o 
   3   0  11       39.70       33.18      6.41 o 
   4   0  11        0.15        2.51      4.26 o 
   5   0  11        1.48        4.10      4.61 o 
  -9   1  11       62.15       57.81      8.41 o 
  -8   1  11       32.34       28.26      6.67 o 
  -7   1  11       66.94       77.51      8.67 o 
  -6   1  11       28.69       34.64      4.21 o 
  -5   1  11      127.43      115.81      6.29 o 
  -4   1  11       10.32       12.87      3.15 o 
  -3   1  11       12.72       17.21      3.45 o 
  -2   1  11      217.41      219.17      8.44 o 
  -1   1  11      187.63      189.41     11.45 o 
   0   1  11      327.61      334.84     14.44 o 
   1   1  11       36.05       30.72      5.85 o 
   2   1  11      294.17      290.22     14.44 o 
   3   1  11      370.05      402.34     17.53 o 
   4   1  11      288.28      317.75     16.39 o 
   5   1  11       10.36        3.74      5.33 o 
  -9   2  11       99.45      107.89     10.77 o 
  -8   2  11      290.13      316.63     15.51 o 
  -7   2  11      132.48      118.18     13.27 o 
  -6   2  11        9.39        7.31      2.98 o 
  -5   2  11      238.69      209.41     16.36 o 
  -4   2  11       51.57       42.38      5.54 o 
  -3   2  11      602.23      655.50     14.17 o 
  -2   2  11        0.09       -1.90      2.37 o 
  -1   2  11        4.83        4.92      3.04 o 
   0   2  11       83.79       91.63      8.98 o 
   1   2  11       86.79       79.26      8.52 o 
   2   2  11       69.56       71.87      8.67 o 
   3   2  11       28.17       29.49      6.56 o 
   4   2  11      168.42      169.48     12.63 o 
  -8   3  11        7.25        9.59      5.38 o 
  -7   3  11      235.49      222.53     15.84 o 
  -6   3  11      335.18      349.56     11.43 o 
  -5   3  11      200.51      204.45      9.81 o 
  -4   3  11      124.46      121.16      7.25 o 
  -3   3  11      164.51      152.99      7.62 o 
  -2   3  11      120.90      117.47      7.08 o 
  -1   3  11      215.94      210.64     12.38 o 
   0   3  11        1.85        3.08      4.00 o 
   1   3  11        4.69        5.64      4.67 o 
   2   3  11      140.12      143.85     11.39 o 
   3   3  11       93.78       82.09      9.59 o 
  -8   4  11        0.83       -2.30      3.07 o 
  -7   4  11        0.41       -1.49      3.07 o 
  -6   4  11       79.89       63.20      7.52 o 
  -5   4  11        5.02        8.79      3.56 o 
  -4   4  11       18.29       14.84      4.08 o 
  -3   4  11      161.10      131.64      7.43 o 
  -2   4  11       62.05       55.35      7.49 o 
  -1   4  11        0.07        0.67      3.90 o 
   0   4  11      104.98       92.36      9.39 o 
   1   4  11       47.83       56.21      8.00 o 
   2   4  11       54.00       51.44      8.10 o 
  -7   5  11       72.89       67.15      9.90 o 
  -6   5  11      163.43      158.21      9.52 o 
  -5   5  11      330.96      341.90     18.57 o 
  -4   5  11      384.22      398.39     12.25 o 
  -3   5  11      219.59      224.84     13.81 o 
  -2   5  11      158.10      153.77     11.60 o 
  -1   5  11       33.06       23.44      6.26 o 
   0   5  11       50.50       63.55      8.62 o 
  -5   6  11      181.24      180.13     20.66 o 
  -4   6  11        1.80        0.15      4.41 o 
  -3   6  11       88.96       82.80      9.64 o 
  -2   6  11      165.81      174.05     12.99 o 
  -1   6  11        9.39       18.20      6.15 o 
  -2 -11  12       12.91       10.41      6.26 o 
  -1 -11  12        6.87        6.36      5.74 o 
   0 -11  12       67.16       51.70      8.21 o 
   1 -11  12       83.29       96.70     10.93 o 
  -4 -10  12      138.19      134.58      8.02 o 
  -3 -10  12       93.05      105.89     10.00 o 
  -2 -10  12      245.02      291.37     15.30 o 
  -1 -10  12       20.18        6.72      5.64 o 
   0 -10  12       94.00       99.84     10.41 o 
   1 -10  12        0.83       -1.85      4.61 o 
   2 -10  12      415.45      419.76     18.35 o 
  -6  -9  12       75.10       57.61      8.46 o 
  -5  -9  12        2.73        0.87      4.87 o 
  -4  -9  12       72.85       85.40      6.69 o 
  -3  -9  12       59.51       48.41      5.25 o 
  -2  -9  12      238.77      242.44     13.45 o 
  -1  -9  12       22.14       20.97      6.00 o 
   0  -9  12       68.38       72.94      8.46 o 
   1  -9  12      209.82      242.70     13.71 o 
   2  -9  12       29.08       41.18      7.33 o 
   3  -9  12       11.48       10.36      5.59 o 
  -6  -8  12       72.73       68.99      9.03 o 
  -5  -8  12      291.52      292.54     14.95 o 
  -4  -8  12      484.11      470.12     17.90 o 
  -3  -8  12        6.68        1.03      4.20 o 
  -2  -8  12      460.86      463.99     12.47 o 
  -1  -8  12       47.35       37.59      4.53 o 
   0  -8  12      238.76      251.43     12.99 o 
   1  -8  12       49.49       59.55      7.54 o 
   2  -8  12       13.39       24.66      6.00 o 
   4  -8  12      159.32      172.40     12.21 o 
  -7  -7  12        1.81        5.02      5.13 o 
  -6  -7  12       49.27       51.80      8.05 o 
  -5  -7  12       20.75       29.49      6.26 o 
  -4  -7  12      225.76      245.10     13.51 o 
  -3  -7  12      159.27      180.22     11.60 o 
  -2  -7  12      527.41      539.35     18.22 o 
  -1  -7  12       32.28       44.62      6.62 o 
   0  -7  12      581.63      548.75     17.81 o 
   1  -7  12       10.00       16.20      5.13 o 
   2  -7  12      423.64      468.21     11.98 o 
   3  -7  12        1.73        3.74      4.61 o 
   4  -7  12        2.32       -0.72      4.51 o 
  -8  -6  12       98.33      110.97     10.98 o 
  -7  -6  12       81.60       69.05      9.08 o 
  -6  -6  12       33.77       49.75      7.44 o 
  -5  -6  12      229.34      219.53     12.84 o 
  -4  -6  12        0.57       -5.46      3.64 o 
  -3  -6  12      370.74      414.44     16.40 o 
  -2  -6  12       21.49       23.28      5.59 o 
  -1  -6  12       75.54       66.13      8.05 o 
   0  -6  12      175.18      150.93     10.16 o 
   1  -6  12       53.75       47.33      4.65 o 
   2  -6  12        0.75        0.22      2.80 o 
   3  -6  12       12.34       16.05      5.54 o 
   4  -6  12      147.74      146.06     11.14 o 
   5  -6  12        4.31        8.15      5.28 o 
  -8  -5  12       10.67       12.31      5.95 o 
  -7  -5  12       84.02       99.22     10.36 o 
  -6  -5  12        1.74        3.59      4.61 o 
  -5  -5  12      131.78      146.72     10.98 o 
  -4  -5  12      320.72      318.40     14.54 o 
  -3  -5  12      245.69      207.92     11.86 o 
  -2  -5  12        2.34        6.77      4.46 o 
  -1  -5  12      126.45      141.69      9.85 o 
   0  -5  12      294.05      315.84      9.53 o 
   1  -5  12      361.13      383.22     20.10 o 
   2  -5  12      446.25      438.18     11.73 o 
   3  -5  12        1.19       -3.33      3.79 o 
   4  -5  12      297.47      325.99     15.82 o 
   5  -5  12       14.17       26.05      7.03 o 
  -8  -4  12       28.11       28.56      6.87 o 
  -7  -4  12       12.17        4.87      4.82 o 
  -6  -4  12      277.18      274.67     14.64 o 
  -5  -4  12        0.30        1.79      4.00 o 
  -4  -4  12        1.03       -0.05      3.85 o 
  -3  -4  12        3.33       13.43      4.97 o 
  -2  -4  12       65.29       59.86      7.39 o 
  -1  -4  12      273.94      336.50      9.57 o 
   0  -4  12      112.19      111.90      6.29 o 
   1  -4  12       13.22       14.80      3.48 o 
   2  -4  12      127.48      161.40     10.57 o 
   3  -4  12       13.82        8.26      4.51 o 
   4  -4  12       50.12       47.03      7.28 o 
   5  -4  12        3.76        1.69      4.51 o 
  -9  -3  12        9.83        7.02      5.49 o 
  -8  -3  12      516.98      487.29     19.91 o 
  -7  -3  12      375.77      292.15     15.52 o 
  -6  -3  12      537.53      519.43     19.19 o 
  -5  -3  12      492.03      522.67     18.98 o 
  -4  -3  12      196.08      193.11     12.07 o 
  -3  -3  12      221.72      264.84     13.51 o 
  -2  -3  12      398.57      352.65     15.27 o 
  -1  -3  12      698.91      653.10     16.62 o 
   0  -3  12      260.00      279.08     12.87 o 
   1  -3  12      192.56      217.03      8.55 o 
   2  -3  12       32.55       16.62      4.97 o 
   3  -3  12       11.80       14.92      5.54 o 
   4  -3  12       57.79       62.99      8.21 o 
   5  -3  12       11.28        8.87      5.28 o 
  -9  -2  12       28.24       31.54      7.49 o 
  -8  -2  12        0.10        1.23      4.51 o 
  -7  -2  12      429.42      369.64     17.12 o 
  -6  -2  12        0.02       -1.69      3.85 o 
  -5  -2  12       11.54        7.33      4.72 o 
  -4  -2  12      142.76      128.11     10.06 o 
  -3  -2  12       42.70       36.26      6.36 o 
  -2  -2  12       34.65       25.62      3.67 o 
  -1  -2  12       22.28       18.38      3.66 o 
   0  -2  12       32.38       26.56      4.10 o 
   1  -2  12      264.08      282.54     11.89 o 
   2  -2  12       32.35       26.26      5.64 o 
   3  -2  12       33.11       30.51      6.56 o 
   4  -2  12      232.72      256.38     14.94 o 
   5  -2  12       30.38       34.56      7.44 o 
  -9  -1  12       97.24      107.69     11.08 o 
  -8  -1  12       22.99       28.67      6.56 o 
  -7  -1  12        2.10        0.87      4.51 o 
  -6  -1  12      330.54      340.49     15.88 o 
  -5  -1  12       44.92       33.44      6.41 o 
  -4  -1  12       89.13       99.84      9.34 o 
  -3  -1  12      246.45      235.86      8.68 o 
  -2  -1  12      745.96      734.28     14.57 o 
  -1  -1  12      944.79      983.17     24.80 o 
   0  -1  12      452.13      409.90     14.69 o 
   1  -1  12       81.74       98.65      8.77 o 
   2  -1  12       72.36       72.69      8.46 o 
   3  -1  12        3.48        6.00      4.82 o 
   4  -1  12        0.90        1.44      4.82 o 
  -8   0  12       10.09       12.56      5.54 o 
  -7   0  12       16.95       24.15      6.26 o 
  -6   0  12      311.91      321.38     15.47 o 
  -5   0  12        1.74        5.02      4.56 o 
  -4   0  12      398.53      382.83     10.91 o 
  -3   0  12       28.27       34.12      7.28 o 
  -2   0  12      705.58      638.64     14.02 o 
  -1   0  12      478.61      434.55     11.90 o 
   0   0  12      358.09      376.42     11.37 o 
   1   0  12       57.04       69.81      7.95 o 
   2   0  12       91.72       92.50      9.54 o 
   3   0  12       10.64       10.10      5.44 o 
   4   0  12      207.44      229.48     14.73 o 
  -8   1  12       28.44       29.69      7.13 o 
  -7   1  12      298.26      308.89     15.57 o 
  -6   1  12        3.97        2.82      4.56 o 
  -5   1  12      109.19      125.39      7.06 o 
  -4   1  12      260.75      229.40      9.07 o 
  -3   1  12      139.99      118.92      7.00 o 
  -2   1  12       46.32       42.03      4.75 o 
  -1   1  12        0.32       -0.02      2.81 o 
   0   1  12        0.13        0.82      3.95 o 
   1   1  12      264.47      289.12     14.74 o 
   2   1  12      102.73       95.43      9.95 o 
   3   1  12        0.07        2.15      4.82 o 
  -8   2  12        7.86       15.28      6.26 o 
  -7   2  12       33.38       29.44      6.77 o 
  -6   2  12      303.53      279.83     10.13 o 
  -5   2  12       59.20       47.77      5.03 o 
  -4   2  12       57.62       61.49      5.68 o 
  -3   2  12       16.21       23.62      4.15 o 
  -2   2  12      131.28      133.60      8.16 o 
  -1   2  12        8.57       11.95      4.87 o 
   0   2  12      127.85      125.93     10.73 o 
   1   2  12       39.63       43.59      7.54 o 
   2   2  12      206.06      254.39     15.09 o 
   3   2  12       89.12       98.60     10.31 o 
  -7   3  12       21.79       21.42      4.53 o 
  -6   3  12        0.44        1.04      2.97 o 
  -5   3  12       53.38       52.29      5.64 o 
  -4   3  12        0.09       -2.17      2.78 o 
  -3   3  12      165.03      187.68      9.01 o 
  -2   3  12        0.22       -1.57      3.12 o 
  -1   3  12       20.30       20.00      5.74 o 
   0   3  12        1.60        1.69      4.20 o 
   1   3  12       14.42        8.26      5.23 o 
   2   3  12       36.04       28.92      7.23 o 
  -6   4  12       50.27       57.89      6.07 o 
  -5   4  12      267.77      227.55      9.95 o 
  -4   4  12      189.82      163.77      8.75 o 
  -3   4  12      253.55      250.81     10.27 o 
  -2   4  12      205.96      223.59     13.71 o 
  -1   4  12       80.39      105.42     10.52 o 
   0   4  12        4.59        7.43      5.23 o 
  -4   5  12       10.81       11.83      4.12 o 
  -3   5  12       20.16       21.64      6.67 o 
  -2   5  12       40.85       36.62      7.39 o 
  -1 -10  13       55.95       52.57      8.26 o 
   0 -10  13       23.99       27.18      6.67 o 
  -4  -9  13      395.77      423.92     18.25 o 
  -3  -9  13       47.34       52.42      7.80 o 
   1  -9  13       15.55       13.95      5.64 o 
   2  -9  13      274.77      309.90     15.77 o 
  -5  -8  13       14.88        6.36      5.59 o 
  -4  -8  13       58.03       55.86      8.26 o 
  -3  -8  13        2.10        7.49      5.08 o 
  -2  -8  13      221.89      224.49     13.20 o 
  -1  -8  13        0.33        0.21      4.46 o 
  -6  -7  13        9.91       13.95      6.31 o 
  -5  -7  13      232.24      239.18     14.43 o 
  -4  -7  13       91.36       95.37     10.16 o 
  -3  -7  13       77.27       69.61      8.52 o 
  -2  -7  13      256.00      260.49     13.97 o 
  -1  -7  13        0.66       -3.59      4.20 o 
   0  -7  13      155.72      151.67     11.14 o 
   3  -7  13        0.31        1.03      4.61 o 
  -7  -6  13        5.46        6.05      5.79 o 
  -6  -6  13       73.67       70.28      8.77 o 
  -5  -6  13       13.04       15.95      5.64 o 
  -4  -6  13      317.63      355.19     16.49 o 
  -3  -6  13        1.58        4.00      4.56 o 
  -2  -6  13      154.44      147.72     11.29 o 
  -1  -6  13       10.75        5.18      5.08 o 
   0  -6  13      892.38      843.75     23.26 o 
   1  -6  13       53.41       46.93      7.39 o 
   2  -6  13      604.55      710.23     21.62 o 
   3  -6  13        7.13        6.87      4.92 o 
  -7  -5  13        5.56        0.87      4.92 o 
  -6  -5  13       37.59       34.16      7.23 o 
  -5  -5  13      290.47      280.69     15.10 o 
  -4  -5  13       14.28       10.56      5.08 o 
  -3  -5  13       46.86       59.29      8.00 o 
  -2  -5  13      270.74      276.71     14.07 o 
  -1  -5  13      113.90       95.44      9.80 o 
   0  -5  13       17.32       15.08      5.33 o 
   1  -5  13        0.22       -0.51      3.04 o 
   2  -5  13        2.02        9.28      5.23 o 
   3  -5  13        0.34        0.00      4.26 o 
  -7  -4  13      214.54      186.52     13.04 o 
  -6  -4  13       12.99       11.33      5.44 o 
  -5  -4  13      182.11      225.87     13.76 o 
  -4  -4  13      101.15       94.51      9.44 o 
  -3  -4  13       70.25       69.05      8.41 o 
  -2  -4  13      343.61      395.06     16.65 o 
  -1  -4  13      133.02      128.30     10.88 o 
   0  -4  13      291.37      306.72     14.13 o 
   1  -4  13      176.28      178.32      8.15 o 
   2  -4  13      119.33      108.37     10.06 o 
   3  -4  13       46.86       42.72      7.64 o 
  -8  -3  13      380.28      358.66     17.88 o 
  -7  -3  13      135.30      114.03     10.78 o 
  -6  -3  13       45.02       38.88      7.54 o 
  -5  -3  13        2.38       -0.05      4.26 o 
  -4  -3  13       26.29       22.77      6.15 o 
  -3  -3  13        8.40       13.69      5.28 o 
  -2  -3  13       25.21       15.08      5.49 o 
  -1  -3  13        0.02        1.43      2.99 o 
   0  -3  13       64.99       67.38      6.39 o 
   1  -3  13      130.49      128.44      7.30 o 
   2  -3  13       53.93       78.53      9.13 o 
   3  -3  13       35.47       32.26      7.18 o 
  -8  -2  13      106.13      118.26     11.65 o 
  -7  -2  13       29.40       20.87      6.56 o 
  -6  -2  13      244.78      279.11     15.51 o 
  -5  -2  13      202.29      184.73     12.53 o 
  -4  -2  13      164.51      182.38     12.58 o 
  -3  -2  13      208.28      217.19     13.04 o 
  -2  -2  13      105.32       78.21      5.94 o 
  -1  -2  13      333.74      341.95     19.45 o 
   0  -2  13      206.49      210.33      8.83 o 
   1  -2  13        7.62       17.79      5.23 o 
   2  -2  13        3.85        0.51      3.85 o 
   3  -2  13       59.14       53.81      8.10 o 
  -8  -1  13        7.70       20.87      6.77 o 
  -7  -1  13        7.42        8.36      5.44 o 
  -6  -1  13       47.82       41.24      7.44 o 
  -5  -1  13       89.76       74.70      9.13 o 
  -4  -1  13      234.70      214.19     13.30 o 
  -3  -1  13       80.08       83.27      7.13 o 
  -2  -1  13       20.20       22.35      4.15 o 
  -1  -1  13      163.10      149.16      7.87 o 
   0  -1  13      121.61      106.85      7.11 o 
   1  -1  13      142.37      145.29     11.14 o 
   2  -1  13      129.83      148.35     11.44 o 
   3  -1  13       13.15        9.13      5.18 o 
  -7   0  13       42.19       57.08      8.46 o 
  -6   0  13      109.36       93.95     10.42 o 
  -5   0  13       62.53       54.12      8.05 o 
  -4   0  13      277.21      282.24     12.48 o 
  -3   0  13       33.01       29.41      4.32 o 
  -2   0  13        8.53       13.44      4.00 o 
  -1   0  13      199.92      196.38      9.10 o 
   0   0  13      115.89      100.88      9.60 o 
   1   0  13      324.20      356.67     16.90 o 
   2   0  13      168.05      170.71     12.68 o 
  -7   1  13        8.23        7.23      5.49 o 
  -6   1  13       56.78       69.50      8.98 o 
  -5   1  13        0.27       -1.08      5.13 o 
  -4   1  13       44.53       48.26      5.28 o 
  -3   1  13        1.99        2.22      3.15 o 
  -2   1  13      196.01      202.05      9.19 o 
  -1   1  13       68.38       74.30      6.25 o 
   0   1  13      337.74      353.56     16.65 o 
   1   1  13      306.78      287.88     15.62 o 
   2   1  13      171.58      161.68     12.63 o 
  -6   2  13        2.40        5.38      5.95 o 
  -5   2  13       85.15      105.43      7.29 o 
  -4   2  13       32.09       35.55      4.87 o 
  -3   2  13       38.31       37.85      6.54 o 
  -2   2  13       81.17       78.69     11.13 o 
  -1   2  13       10.96        9.64      5.59 o 
   0   2  13       80.00       57.76      8.26 o 
   1   2  13        6.63       10.15      5.74 o 
  -5   3  13       50.79       49.49      5.67 o 
  -4   3  13       95.84       94.45      7.35 o 
  -3   3  13       88.80       98.98      7.49 o 
  -2   3  13      108.60      104.57     10.21 o 
  -1   3  13       24.38       18.31      6.05 o 
  -3  -8  14       27.29       28.15      6.72 o 
  -2  -8  14      168.76      181.54     12.78 o 
  -4  -7  14       64.45       53.04      8.26 o 
  -3  -7  14       80.95       71.51      9.13 o 
  -2  -7  14       74.71       73.25      9.08 o 
  -1  -7  14        2.68        1.74      5.18 o 
   0  -7  14       79.57       96.95     10.21 o 
  -5  -6  14       92.77       90.55     10.00 o 
  -4  -6  14       57.42       38.88      7.44 o 
  -3  -6  14       35.32       32.62      6.97 o 
  -2  -6  14       73.28       79.72      9.23 o 
  -1  -6  14        6.00        6.10      5.18 o 
   0  -6  14      213.96      205.01     12.94 o 
   1  -6  14        2.13        6.05      5.54 o 
  -6  -5  14       48.27       43.54      8.05 o 
  -5  -5  14        1.03       -0.62      4.61 o 
  -4  -5  14      294.90      326.96     16.44 o 
  -3  -5  14        8.48       13.08      5.64 o 
  -2  -5  14      128.57      128.60     10.88 o 
  -1  -5  14       30.78       35.85      7.18 o 
   0  -5  14      206.30      194.63     13.30 o 
   1  -5  14      109.71      121.91     11.29 o 
   2  -5  14      311.66      351.73     16.49 o 
  -6  -4  14       18.60       25.28      7.03 o 
  -5  -4  14       93.50       91.27     10.57 o 
  -4  -4  14       27.14       18.41      6.10 o 
  -3  -4  14       21.69       20.72      6.15 o 
  -2  -4  14      124.09      114.84     11.08 o 
  -1  -4  14       57.92       40.62      7.80 o 
   0  -4  14       28.50       30.77      7.18 o 
   1  -4  14        0.66        7.08      3.70 o 
   2  -4  14       29.51       34.77      7.13 o 
  -6  -3  14        0.59       -1.23      5.08 o 
  -5  -3  14      153.09      152.17     12.11 o 
  -4  -3  14       95.89       88.60      9.80 o 
  -3  -3  14      210.57      228.32     14.02 o 
  -2  -3  14      103.86      108.62     11.03 o 
  -1  -3  14       17.00       15.95      6.00 o 
   0  -3  14      164.63      169.03      8.43 o 
   1  -3  14        6.68        9.74      4.82 o 
   2  -3  14       54.31       56.06      8.00 o 
  -6  -2  14       18.35       14.56      6.05 o 
  -5  -2  14        0.05        0.36      4.87 o 
  -4  -2  14       43.18       55.03      8.57 o 
  -3  -2  14       17.69       20.92      6.62 o 
  -2  -2  14       30.86       19.54      6.56 o 
  -1  -2  14        7.00        3.89      3.92 o 
   0  -2  14      155.78      175.72      8.81 o 
   1  -2  14       11.14       10.72      5.44 o 
  -6  -1  14      139.50      142.97     12.16 o 
  -5  -1  14      166.46      144.95     12.47 o 
  -4  -1  14       52.98       52.42      8.62 o 
  -3  -1  14      167.57      148.13     11.96 o 
  -2  -1  14       87.67       72.81      6.43 o 
  -1  -1  14      165.67      176.17      8.92 o 
   0  -1  14        2.22       -1.64      4.36 o 
   1  -1  14       15.53       16.51      6.31 o 
  -5   0  14        0.93       -0.15      5.18 o 
  -4   0  14       15.07       21.64      6.87 o 
  -3   0  14       61.78       63.09      6.05 o 
  -2   0  14       70.38       69.14      6.37 o 
  -1   0  14       71.32       56.86      5.90 o 
   0   0  14      205.65      171.57     12.63 o 
  -4   1  14       19.29       22.28      4.64 o 
  -3   1  14        2.17        2.55      3.49 o 
  -2   1  14        1.24        2.14      3.50 o 
  -1   1  14       10.83        6.56      5.13 o 
  -3  -5  15        1.01        2.05      5.49 o 
  -2  -5  15        0.30        0.00      5.02 o 
  -3  -4  15       14.35       10.56      6.00 o 
  -2  -4  15      293.13      279.89     15.97 o 
  -1  -4  15       28.70       23.85      6.92 o 
  -3  -3  15       19.12        7.08      6.51 o 
  -2  -3  15       20.41       16.15      6.77 o 
                                                 
